# Supplementary material for: A dopamine D1-like receptor-specific agonist improves the survival of septic mice
Source: iScience. 2024 Mar 27;27(4):109587. doi: 10.1016/j.isci.2024.109587 (PMC11016908; doi:10.1016/j.isci.2024.109587)
Supplement: Table S1. All data presented and statistical analyses and information, related to all Figures [file mmc2.xlsx]

## Sheet: Figure 1
Fig. 1 Aa	CNT	6hrs	12hrs	24hrs		Fig. 1 Ba	CNT	6hrs	12hrs	24hrs		Fig. 1 Ca	CNT	6hrs	12hrs	24hrs		Fig. 1 Da	CNT	6hrs	12hrs	24hrs
	21.11	22.56	21.49	21.85			10800	6400	4000	1700			0.00395	0.03283	0.03235	0.01144			0.99	0.79	0.94	0.71
	23.47	22.21	21.66	20.51			6500	7200	4000	5600			0.00424	0.02473	0.03158	0.03379			0.74	0.83	0.92	1.14
	22.52	21.17	20.96	19.09			8900	7600	5200	5200			0.0024	0.01342	0.02396	0.02472			0.76	0.85	1.02	0.91
	22.86	22.32	20.5	18.4			9400	8900	5100	3200			0.00491	0.02795	0.0781	0.04683			1.15	0.85	0.82	1.02
	22.02	23.14	20.69	20.98			10000	7700	6100	3900			0.00404	0.02148	0.04625	0.01525			1.04	0.7	0.91	1
	24.61	24.06	21.72	20.49			7100	6300	3600	3100			0.00698	0.03182	0.09657	0.01854			0.91	1.12	0.73	0.79
	24.41	22.41	20.95	22.42			5800	8600	7060	2300			0.00442	0.07607	0.03493	0.01248			0.75	0.9	1.09	0.99
ANOVA summary						ANOVA summary						ANOVA summary						ANOVA summary
F	8.138					F	16.69					F	7.293					F	0.3541
P value	0.0007					P value	<0.0001					P value	0.0012					P value	0.7866
Tukey's multiple comparisons test	Adjusted P Value					Tukey's multiple comparisons test	Adjusted P Value					Tukey's multiple comparisons test	Adjusted P Value					Tukey's multiple comparisons test	Adjusted P Value
6 vs. CNT	0.8642					6 vs. CNT	0.7044					6 vs. CNT	0.0379					6 vs. CNT	0.9397
12 vs. CNT	0.0174					12 vs. CNT	0.0011					12 vs. CNT	0.0007					12 vs. CNT	0.9982
24 vs. CNT	0.0014					24 vs. CNT	<0.0001					24 vs. CNT	0.2415					24 vs. CNT	0.9747
12 vs. 6	0.0932					12 vs. 6	0.0154					12 vs. 6	0.3512					12 vs. 6	0.8789
24 vs. 6	0.0092					24 vs. 6	0.0002					24 vs. 6	0.776					24 vs. 6	0.7563
24 vs. 12	0.7225					24 vs. 12	0.2653					24 vs. 12	0.0637					24 vs. 12	0.9945
Fig. 1 Ab	CNT	6hrs	12hrs	24hrs		Fig. 1 Bb	CNT	6hrs	12hrs	24hrs		Fig. 1 Cb	CNT	6hrs	12hrs	24hrs		Fig. 1 Db	CNT	6hrs	12hrs	24hrs
	250	154	104	92			45.1	46.2	45.1	43.9			0.10511	0.31183	0.19931	0.13733			3.33	5.51	7.18	5.85
	228	98	101	75			46.4	47	46.4	48			0.08991	0.22131	0.167	0.18231			3.4	5.35	5.06	5.61
	319	96	148	46			46	39.5	47.9	50.1			0.05619	0.12685	0.15977	0.12448			3.2	5.41	6.16	5.99
	396	123	88	109			45	53.5	45.9	44.7			0.12394	0.29184	0.38574	0.12377			3.78	4.52	4.8	4.97
	464	159	130	55			45.3	50	50.1	46			0.09041	0.22213	0.59509	0.08311			2.91	4.9	5.32	5.16
	474	133	139	59			46.7	44.5	44	48.3			0.18152	0.20368	0.58177	0.12805			2.32	5.87	4.85	5.17
	238	138	89	69			46.1	48.9	57.3	43.6			0.1552	0.14551	0.22322	0.0923			3	5.15	4.91	5.7
ANOVA summary						ANOVA summary						ANOVA summary						ANOVA summary
F	30.51					F	0.5902					F	6.364					F	27.02
P value	<0.0001					P value	0.6274					P value	0.0025					P value	<0.0001
Tukey's multiple comparisons test	Adjusted P Value					Tukey's multiple comparisons test	Adjusted P Value					Tukey's multiple comparisons test	Adjusted P Value					Tukey's multiple comparisons test	Adjusted P Value
6 vs. CNT	<0.0001					6 vs. CNT	0.8943					6 vs. CNT	0.2844					6 vs. CNT	<0.0001
12 vs. CNT	<0.0001					12 vs. CNT	0.5961					12 vs. CNT	0.0042					12 vs. CNT	<0.0001
24 vs. CNT	<0.0001					24 vs. CNT	0.9891					24 vs. CNT	0.998					24 vs. CNT	<0.0001
12 vs. 6	0.9633					12 vs. 6	0.9441					12 vs. 6	0.2151					12 vs. 6	0.8867
24 vs. 6	0.2738					24 vs. 6	0.9792					24 vs. 6	0.3687					24 vs. 6	0.8529
24 vs. 12	0.5254					24 vs. 12	0.78					24 vs. 12	0.0064					24 vs. 12	0.9998
						Fig. 1 Bc	CNT	6hrs	12hrs	24hrs								Fig. 1 Dc	CNT	6hrs	12hrs	24hrs
							86.6	71.8	33.9	46.2									1.57	1.81	2.07	1.26
							80.1	54.5	31.7	17.6									1.32	1.44	1.71	2.13
							83	5.3	47.4	3.6									1.26	1.61	1.94	1.84
							80.3	70.4	26.8	13.4									2	1.5	1.51	1.73
							74.7	86.5	30.7	19.3									1.88	1.99	1.77	1.21
							69.2	53.9	68.1	14.7									1.82	1.86	1.81	1.44
							77.2	73.6	4.18	25.8									1.49	1.95	1.79	0.86
						ANOVA summary												ANOVA summary
						F	14.68											F	1.451
						P value	<0.0001											P value	0.2527
						Tukey's multiple comparisons test	Adjusted P Value											Tukey's multiple comparisons test	Adjusted P Value
						6 vs. CNT	0.2125											6 vs. CNT	0.8787
						12 vs. CNT	0.0006											12 vs. CNT	0.6679
						24 vs. CNT	<0.0001											24 vs. CNT	0.859
						12 vs. 6	0.0732											12 vs. 6	0.978
						24 vs. 6	0.0022											24 vs. 6	0.4352
						24 vs. 12	0.4418											24 vs. 12	0.2424

## Sheet: Figure 2
Fig. 2Aa																																					Fig. 2Ba	Vcl	MPTP			Fig. 2C	hrs	Vehicle-CLP	MPTP-CLP
	PFC							VStr							DStr							HPT							VMB									0.0058	0.0041				0	100	100
C	4.16677	3.65365	3.74676	3.51333	4.06649	3.88898	3.24679	2.11713	2.78079	2.09294	3.04637	2.95578	2.12856	2.21186	2.18533	2.04843	2.50308	2.33606	2.24813	2.28266	2.77756	8.40175	10.1725	11.1065	11.3495	11.3091	14.1016	13.954	4.80937	5.9231	8.27222	8.18505	9.13065	6.93849	8.70101			0.0021	0.0051				16	100	90
M	1.58982	2.8407	2.35738	3.14678	3.45453	3.2276	4.11979	2.48563	1.89221	3.95603	2.26313	2.57099	3.41675	3.97763	2.15587	2.362	1.50466	2.02824	2.1649	2.12562	2.14944	12.548	12.095	11.3956	15.0446	13.4074	12.7192	12.8904	8.12046	3.02909	5.78215	7.33601	6.38036	11.2141	6.29604			0.0003	0.0122				24	88.8889	70
																																						0.0003	0.0042				48	76.1905	60
ANOVA table	F (DFn, DFd)	P value																																				0.0009	0.0071				56	63.4921	50
Interaction	F (4, 60) = 1.718	P=0.1577																																				0.0009	0.018				64	63.4921	30
Row Factor	F (1, 60) = 0.02587	P=0.8728																																				0.0026	0.005				72	63.4921	20
Column Factor	F (4, 60) = 155.5	P<0.0001																																									144	63.4921	10
																																					Unpaired t test with Welch's correction						464	63.4921	0
Sidak's multiple comparisons test	Adjusted P Value																																				P value	0.0213
C - M																																					P value summary	*					Log-rank (Mantel-Cox) test
PFC	0.7533																																										Chi square	4.053
VStr	0.9675																																				F test to compare variances						df	1
DStr	0.9971																																				F, DFn, Dfd	7.247, 6, 6					P value	0.0441
HPT	0.2011																																				P value	0.0295					P value summary	*
VMB	0.9362																																										Are the survival curves sig different?	Yes
																																					Fig. 2Bb	Vcl	MPTP
Fig. 2Ab	PFC							VStr							DStr							HPT							VMB									0.0063	0.0112
C	0.101711	0.045584	0.04573	0	0.047564	0.047465	0.077568	71.6323	40.0065	33.9811	38.5371	46.3315	40.4783	32.5418	41.0683	57.1004	26.1468	37.0183	37.0622	30.2975	37.8679	2.30417	3.85892	7.6825	19.1712	5.08627	3.34954	5.53244	4.58515	4.76645	2.28749	1.68497	1.92235	3.00278	3.66378			0.0134	0.0107
M	0	0	0.237553	0.032717	0.037298	0	0.066085	24.6087	20.3814	31.0263	18.049	25.9512	23.534	27.9313	9.33722	11.779	19.5164	16.0583	14.0244	12.6563	11.983	5.32112	9.65437	5.6345	3.64811	3.21252	6.76844	5.21073	3.16346	0.716507	3.6438	2.91148	3.8275	3.64505	2.84047			0.0073	0.0235
																																						0.0073	0.011
ANOVA table	F (DFn, DFd)	P value																																				0.0066	0.0184
Interaction	F (4, 60) = 14.24	P<0.0001																																				0.008	0.0221
Row Factor	F (1, 60) = 40.55	P<0.0001																																				0.0112	0.0204
Column Factor	F (4, 60) = 93.23	P<0.0001
																																					Unpaired t test with Welch's correction
Sidak's multiple comparisons test	Adjusted P Value																																				P value	0.0077
C - M																																					P value summary	**
PFC	>0.9999
VStr	<0.0001																																				F test to compare variances
DStr	<0.0001																																				F, DFn, Dfd	4.453, 6, 6
HPT	0.9986																																				P value	0.0919
VMB	>0.9999
																																					Fig. 2Bc	Vcl	MPTP
Fig. 2Ac	PFC							VStr							DStr							HPT							VMB									0.0061	0.011
C	8.66508	9.1375	7.94444	7.36107	6.99185	6.73951	6.21954	9.9277	9.06262	6.04771	8.20634	7.55612	7.21723	7.18055	5.44049	5.76333	5.52159	5.53193	4.36056	5.15984	5.3401	16.1585	17.6882	19.5088	18.4774	20.3	18.3625	25.5663	22.2118	25.0899	18.7583	13.3909	19.8023	19.2506	22.313			0.011	0.0115
M	5.42184	6.06322	8.38991	6.50355	7.47649	6.73749	6.9547	6.76597	7.8871	8.90434	7.1293	7.54137	9.06605	8.85273	4.6792	5.12534	5.42748	5.74535	5.73962	5.87559	4.88046	20.5315	20.3685	23.5	19.7093	20.5184	21.8865	19.0741	21.4484	3.13985	22.1337	19.4539	23.0335	17.713	21.0882			0.0039	0.0094
																																						0.0061	0.0072
ANOVA table	F (DFn, DFd)	P value																																				0.0036	0.0089
Interaction	F (4, 60) = 0.6330	P=0.6409																																				0.003	0.0132
Row Factor	F (1, 60) = 0.1033	P=0.7491																																				0.007	0.0219
Column Factor	F (4, 60) = 91.07	P<0.0001
																																					Unpaired t test with Welch's correction
Sidak's multiple comparisons test	Adjusted P Value																																				P value	0.0171
C - M																																					P value summary	*
PFC	0.9896
VStr	>0.9999																																				F test to compare variances
DStr	>0.9999																																				F, DFn, Dfd	3.115, 6, 6
HPT	0.8962																																				P value	0.1926
VMB	0.7184

## Sheet: Figure 3
Fig. 3A D1R	Brain/CNT	Lung/CNT	Brain/CLP	Lung/CLP		Fig. 3Ba		D1R/GAPDH				D5R/GAPDH
	0.108649	0.00174165	0.0628945	0.00136143			PFC	0.11268	0.194374	0.0809331	0.136633	0.0639586	0.0634105	0.0740206	0.045489
	0.219304	0.0023568	0.0934283	0.00101296			VStr	4.85576	3.7443	5.81305	6.18144	0.0630957	0.0601928	0.0851358	0.0868635
	0.28815	0.00345707	0.0815101	0.00136677			DStr	3.6304	6.30776	3.55187	3.64741	0.116317	0.10278	0.0805308	0.063779
	0.216447	0.0012946	0.0829772	0.00085129			HPT	0.76319	0.536821	0.312797	0.248544	0.132624	0.216531	0.0769309	0.122902
							Hip	0.344348	0.21772	0.412711	0.542377	0.532819	0.904571	1.04386	2.27919
ANOVA summary							VMB	0.126319	0.104803	0.157784	0.157404	0.0657648	0.0475607	0.060302	0.0558626
F	26.84
P value	<0.0001					ANOVA table	F (DFn, DFd)	P value
						Interaction	F (5, 36) = 40.36	P<0.0001
Tukey's multiple comparisons test	Adjusted P Value					Row Factor	F (5, 36) = 32.34	P<0.0001
Lung/CNT vs. Brain/CNT	<0.0001					Column Factor	F (1, 36) = 87.14	P<0.0001
Brain/CLP vs. Brain/CNT	0.0021
Lung/CLP vs. Brain/CNT	<0.0001					D1R/GAPDH - D5R/GAPDH
Brain/CLP vs. Lung/CNT	0.0533					PFC	>0.9999
Lung/CLP vs. Lung/CNT	>0.9999					VStr	<0.0001
Lung/CLP vs. Brain/CLP	0.0497					DStr	<0.0001
						HPT	0.9564
Fig. 3A D2R	Brain/CNT	Lung/CNT	Brain/CLP	Lung/CLP		Hip	0.2422
	0.0571073	0.00321925	0.0743144	0.00543128		VMB	>0.9999
	0.0850557	0.00200205	0.0327003	0.00571586
	0.076526	0.00324423	0.0277474	0.00642111
	0.0749096	0.014343	0.0306566	0.00673281		Fig. 3Bb		D1R/actin				D5R/actin
							PFC	0.342949	0.798929	0.348176	0.390551	0.194662	0.260634	0.318439	0.130025
ANOVA summary							VStr	12.689	11.2198	11.6228	12.1464	0.164881	0.180368	0.170223	0.170685
F	25.63						DStr	5.86682	12.7906	6.49172	9.00512	0.187971	0.208413	0.147185	0.157465
P value	<0.0001						HPT	2.0453	1.30957	0.869793	0.832495	0.355423	0.528225	0.213921	0.41166
							Hip	0.3984	0.199302	0.305646	0.172974	0.616455	0.828049	0.77306	0.726876
Tukey's multiple comparisons test	Adjusted P Value						VMB	0.366895	0.353854	0.368881	0.515812	0.191015	0.160583	0.140979	0.183062
Lung/CNT vs. Brain/CNT	<0.0001
Brain/CLP vs. Brain/CNT	0.0187					ANOVA table	F (DFn, DFd)	P value
Lung/CLP vs. Brain/CNT	<0.0001					Interaction	F (5, 36) = 60.80	P<0.0001
Brain/CLP vs. Lung/CNT	0.0093					Row Factor	F (5, 36) = 56.00	P<0.0001
Lung/CLP vs. Lung/CNT	>0.9999					Column Factor	F (1, 36) = 165.0	P<0.0001
Lung/CLP vs. Brain/CLP	0.01
						D1R/actin - D5R/actin
Fig. 3A D3R	CNT	CLP				PFC	0.9995
	0.00263236	0.00151354				VStr	<0.0001
	0.00327295	0.00267923				DStr	<0.0001
	0.00490716	0.00055248				HPT	0.7225
	0.00280702	0.00021505				Hip	0.9821
						VMB	0.9996
Unpaired t test with Welch's correction
P value	0.0291
P value summary	*
Significantly different (P < 0.05)?	Yes
One- or two-tailed P value?	Two-tailed
Welch-corrected t, df	t=2.855, df=5.976
F test to compare variances
F, DFn, Dfd	1.137, 3, 3
P value	0.9187
Fig. 3A D4R	Brain/CNT	Lung/CNT	Brain/CLP	Lung/CLP
	0.00454068	0.00609815	0.0130594	0.00814063
	0.00844735	0.00304567	0.0212842	0.0116153
	0.0054996	0.00458828	0.0101398	0.0124052
	0.00461908	0.0145992	0.0120369	0.00971569
ANOVA summary
F	3.869
P value	0.038
Tukey's multiple comparisons test	Adjusted P Value
Lung/CNT vs. Brain/CNT	0.9609
Brain/CLP vs. Brain/CNT	0.0395
Lung/CLP vs. Brain/CNT	0.3448
Brain/CLP vs. Lung/CNT	0.0907
Lung/CLP vs. Lung/CNT	0.6042
Lung/CLP vs. Brain/CLP	0.5451
Fig. 3A D5R	Brain/CNT	Lung/CNT	Brain/CLP	Lung/CLP
	0.719696	0.00022918	0.387776	0.00148735
	0.314585	0.00159397	0.370734	0.0014035
	0.618458	0.00249726	0.222661	0.00065739
	0.697707	0.00169248	0.137061	0.0003329
ANOVA summary
F	25.23
P value	<0.0001
Tukey's multiple comparisons test	Adjusted P Value
Lung/CNT vs. Brain/CNT	<0.0001
Brain/CLP vs. Brain/CNT	0.0096
Lung/CLP vs. Brain/CNT	<0.0001
Brain/CLP vs. Lung/CNT	0.0187
Lung/CLP vs. Lung/CNT	>0.9999
Lung/CLP vs. Brain/CLP	0.0185

## Sheet: Figure 4
Fig. 4A	hrs	CLP-SKF	CLP-Vehicle		Fig. 4B	hrs	CLP-Vehicle							CLP-SKF
	0	100	100			0	34.3	35.2	35.1	35	33.9	34.9	34.7	34.3	35.1	34.7	34.5	34.7	34.9	33.9
	24	100	90.9091			3	34.8	35	35.1	35.9	34.4	35.4	36.1	34.5	34.8	35.3	35.5	35.5	35.9	35.6
	32	90	63.6364			12	31.9	31	32	30.9	33.5	28	31.2	35.2	34.9	34.9	35.7	36.2	35.1	34.7
	40	90	45.4545			24	34.2	35.5	35.9	36.3	36.3	34.3	36.1	35.1	36.2	36.8	35.9	35.8	36.5	35.6
	64	90	36.3636			36	35.8	36.2	36.9	36.5	36.2	36.3	37.6	36.1	36	36.2	37	36.2	36.4	35.9
	216	90	27.2727			48	37.1	36.3	37.3	36.7	36.3	37.6	36.5	36.7	36.2	37.7	37.4	36.2	37.1	36.9
	288	80	27.2727
	400	80	18.1818		ANOVA table	SS	DF	MS	F (DFn, DFd)	P value
	520	80	18.1818		Time x Column Factor	47.45	5	9.49	F (5, 60) = 18.98	P<0.0001
					Time	118.7	5	23.73	F (2.120, 25.44) = 47.47	P<0.0001
Log-rank (Mantel-Cox) test					Column Factor	10.43	1	10.43	F (1, 12) = 16.41	P=0.0016
Chi square	8.187
df	1				Sidak's multiple comparisons test	Adjusted P Value
P value	0.0042				CLP-Vehicle - CLP-SKF
					Row 1	0.9919
					Row 2	>0.9999
					Row 3 12hrs later	0.0027	**
					Row 4	0.8496
					Row 5	0.9406
					Row 6	>0.9999
Fig. 4C	hrs	MPTP-CLP-SKF	MPTP-CLP-Control
	0	100	100
	16	100	90
	24	100	70
	40	88.8889	70
	48	88.8889	60
	56	88.8889	50
	64	77.7778	30
	72	77.7778	20
	96	66.6667	20
	144	66.6667	10
	464	66.6667	0
	520	66.6667	0
Log-rank (Mantel-Cox) test
Chi square	9.374
df	1
P value	0.0022
Fig. 4D	hrs	CLP-FD	CLP-Vehicle
	0	100	100
	24	80	90
	32	70	80
	40	60	60
	48	50	50
	96	40	50
	136	40	40
	144	30	40
	168	30	40
Log-rank (Mantel-Cox) test
Chi square	0.1713
df	1
P value	0.679

## Sheet: Figure 5
Fig. 5Aa	CNT	Vcl	SKF		Fig. 5B	CNT	Vcl	SKF		Fig. 5Da	CNT	Vcl	SKF		Fig. 5Ea	CNT	Vcl	FD
	43.26	123	64.08			2520	4035	2930			0.0284	3.4084	0.8225			0.3385	3.1053	4.9669
	21	168.92	81.76			2065	4002	2449			0.6297	2.4243	2.5327			0.6793	4.111	6.3566
	29.74	143.38	97.1			2317	3790	2540			0.3501	5.4309	2.0603			0.4932	1.4632	1.2287
	49.28	177.02	104.58			2126	3976	3100			0.1607	3.516	1.6055			0.5821	2.7659	1.2458
						2067	3989	3274			0.1291	2.8268	1.1641			0.4241	2.2812	3.6058
ANOVA summary						2013	4033	3304			0.2042	3.6347	1.8521			0.4519	3.9856	5.4633
F	37.94
P value	<0.0001				ANOVA summary					ANOVA summary					ANOVA summary
					F	80.14				F	32.7				F	9.179
Tukey's multiple comparisons test	Adjusted P Value				P value	<0.0001				P value	<0.0001				P value	0.0025
Vcl vs. CNT	<0.0001
SKF vs. CNT	0.0109				Tukey's multiple comparisons test	Adjusted P Value				Tukey's multiple comparisons test	Adjusted P Value				Tukey's multiple comparisons test	Adjusted P Value
SKF vs. Vcl	0.0022				Vcl vs. CNT	<0.0001				Vcl vs. CNT	<0.0001				Vcl vs. CNT	0.0205
					SKF vs. CNT	0.0003				SKF vs. CNT	0.0087				FD vs. CNT	0.0024
Fig. 5Ab	CNT	Vcl	SKF		SKF vs. Vcl	<0.0001				SKF vs. Vcl	0.001				FD vs. Vcl	0.5467
	14.48	79.78	50.68
	13.88	92.12	48.08							Fig. 5Db	CNT	Vcl	SKF		Fig. 5Eb	CNT	Vcl	FD
	10.84	71.51	45.4								0.0596	29.9779	12.2587			2.4098	36.6575	15.9925
	17.66	82.39	52.39								3.0924	11.3796	5.2206			2.0804	10.931	11.7737
											0.198	20.5859	4.6447			0.2646	10.8112	21.7887
ANOVA summary											0.3008	25.5234	5.433			1.395	20.5061	13.6269
F	152										0.2643	14.1326	4.7177			1.2263	25.0974	37.6149
P value	<0.0001										0.6153	23.4104	10.5742			0.8795	15.0551	47.129
Tukey's multiple comparisons test	Adjusted P Value	95.00% CI of diff.	Significant?	Summary						ANOVA summary					ANOVA summary
Vcl vs. CNT	<0.0001	56.47 to 78.00	Yes	****						F	30.56				F	8.816
SKF vs. CNT	<0.0001	24.15 to 45.69	Yes	****						P value	<0.0001				P value	0.0029
SKF vs. Vcl	<0.0001	-43.08 to -21.54	Yes	****
										Tukey's multiple comparisons test	Adjusted P Value				Tukey's multiple comparisons test	Adjusted P Value
Fig. 5Ac	CNT	Vcl	SKF							Vcl vs. CNT	<0.0001				Vcl vs. CNT	0.0169
	123.05	3261.3	1277.91							SKF vs. CNT	0.068				FD vs. CNT	0.0033
	70.27	4951.57	1470.59							SKF vs. Vcl	0.0003				FD vs. Vcl	0.6956
	40.64	6256.34	2925.42
	31.11	4084.9	2802.33
ANOVA summary
F	26.34
P value	0.0002
Tukey's multiple comparisons test	Adjusted P Value
Vcl vs. CNT	0.0001
SKF vs. CNT	0.0244
SKF vs. Vcl	0.008

## Sheet: Figure 6
Fig. 6Ba	CNT	Vcl	SKF				Fig. 6Ca	CNT	Vcl	SKF		Fig. 6Da	CNT	Vcl	SKF		Fig. 6Ea	CNT	Vcl	SKF		Fig. 6Fa	CNT	Vcl	FD		Fig. 6Ga	CNT	Vcl	SKF	SK/SC		Fig. 6Ha	CNT	Vcl	SKF	SK/SC		Fig. 6Ia	CNT	Vcl	SKF	SK/SC
	48.5	38.2	48.5					14.7799	41.5771	33.8117			150.134	323.703	220.999			0.0117164	0.0380568	0.00671997			0.0048	0.041	0.0651			0.00099	0.00737	0.00154	0.01133			32.1	39.7	31.9	41.5			311	590	410	826
	37.3	52.2	44.6					13.3016	43.1504	30.9946			196.261	332.189	240.157			0.010404	0.0511589	0.0167148			0.0025	0.0519	0.0498			0.00074	0.01326	0.00324	0.00958			32.7	42.1	35.6	43.1			595	1071	176	1337
	49.3	52.5	61.3					12.6004	43.1185	23.4174			151.316	381.309	292.555			0.0122864	0.0366	0.0189548			0.0049	0.0248	0.0301			0.00103	0.00904	0.00294	0.01021			30	35.1	28	36.6			353	1347	188	567
	34.6	64.8	48.4					17.0131	50.4633	26.0589			157.588	398.81	266.284			0.00910658	0.0482825	0.0102826			0.0107	0.0329	0.0196			0.00099	0.00973	0.00415	0.00991			29.3	38.1	33.3	41.9			297	780	236	1071
	54.7	53.1	32.5															0.00990658	0.0189139	0.00713777			0.0101	0.0456	0.0292			0.00144	0.00929	0.00353	0.01501			27.9	38.7	30.7	41			464	1326	303	898
	46.3	47.9	43.7				ANOVA summary					ANOVA summary						0.00860928	0.0427652	0.0109952			0.0052	0.0365	0.0103			0.00082	0.00555	0.00227	0.01197			30.8	37.4	39.8	42.2			696	877	510	1273
							F	65.32				F	40.89																											502	557	270	577
ANOVA summary							P value	<0.0001				P value	<0.0001				ANOVA summary					ANOVA summary					ANOVA summary						ANOVA summary
F	0.9082																F	30.16				F	10.87				F	49.47					F	18.21					ANOVA summary
P value	0.4243						Tukey's multiple comparisons test	Adjusted P Value				Tukey's multiple comparisons test	Adjusted P Value				P value	<0.0001				P value	0.0012				P value	<0.0001					P value	<0.0001					F	12.65
							Vcl vs. CNT	<0.0001				Vcl vs. CNT	<0.0001																										P value	<0.0001
Tukey's multiple comparisons test	Mean Diff.	95.00% CI of diff.	Significant?	Summary	Adjusted P Value		SKF vs. CNT	0.0012				SKF vs. CNT	0.0057				Tukey's multiple comparisons test	Adjusted P Value				Tukey's multiple comparisons test	Adjusted P Value				Tukey's multiple comparisons test	Adjusted P Value	95.00% CI of diff.	Significant?	Summary		Tukey's multiple comparisons test	Adjusted P Value
Vcl vs. CNT	6.333	-6.502 to 19.17	No	ns	0.4264		SKF vs. Vcl	0.0005				SKF vs. Vcl	0.0025				Vcl vs. CNT	<0.0001				Vcl vs. CNT	0.0017				Vcl vs. CNT	<0.0001	0.005282 to 0.01080	Yes	****		Vcl vs. CNT	0.0003					Tukey's multiple comparisons test	Adjusted P Value
SKF vs. CNT	1.383	-11.45 to 14.22	No	ns	0.9578												SKF vs. CNT	0.9356				FD vs. CNT	0.0059				SKF vs. CNT	0.2311	-0.0008135 to 0.004700	No	ns		SKF vs. CNT	0.3412					Vcl vs. CNT	0.0065
SKF vs. Vcl	-4.95	-17.79 to 7.885	No	ns	0.587												SKF vs. Vcl	<0.0001				FD vs. Vcl	0.8035				SK/SC vs. CNT	<0.0001	0.007577 to 0.01309	Yes	****		SK/SC vs. CNT	<0.0001					SKF vs. CNT	0.6125
							Fig. 6Cb	CNT	Vcl	SKF		Fig. 6Db	CNT	Vcl	SKF												SKF vs. Vcl	<0.0001	-0.008852 to -0.003338	Yes	****		SKF vs. Vcl	0.0169					SK/SC vs. CNT	0.0065
								33.2736	34.8636	23.2491			115.75	322.163	188.744												SK/SC vs. Vcl	0.1245	-0.0004618 to 0.005052	No	ns		SK/SC vs. Vcl	0.4107					SKF vs. Vcl	0.0003
Fig. 6Bb	CNT	Vcl	SKF					39.3964	34.0814	31.6447			163.747	456.309	215.144		Fig. 6Eb	CNT	Vcl	SKF		Fig. 6Fb	CNT	Vcl	FD		SK/SC vs. SKF	<0.0001	0.005633 to 0.01115	Yes	****		SK/SC vs. SKF	0.0005					SK/SC vs. Vcl	>0.9999
	1.44	2.26	1.526					18.8412	28.9281	37.8123			158.404	294.664	183.806			0.00177798	0.130504	0.0020233			0.0295	0.2755	0.2109														SK/SC vs. SKF	0.0003
	1.68	2.93	1.72					30.5846	27.171	43.5594			167.937	365.35	249.532			0.00431344	0.0385854	0.00384059			0.0111	0.1662	0.5559
	1.94	3.49	1.72															0.00405434	0.0336605	0.00344409			0.0162	0.1161	0.4242		Fig. 6Gb	CNT	Vcl	SKF	SK/SC		Fig. 6Hb	CNT	Vcl	SKF	SK/SC
	1.72	2.86	2.02				ANOVA summary					ANOVA summary						0.00527924	0.0346556	0.00254396			0.0049	0.2735	0.2877			0.0185	0.03927	0.012	0.04742			75.3	84.3	76.4	82.5		Fig. 6Ib	CNT	Vcl	SKF	SK/SC
	1.49	2.4	1.12				F	0.2552				F	21.34					0.00786795	0.0394752	0.00175593			0.0129	0.3101	0.4565			0.02939	0.07058	0.01103	0.02791			73.4	87.4	78.3	90.7			1788	1525	520	1934
	1.46	2.63	1.73				P value	0.7802				P value	0.0004					0.00992631	0.0414326	0.00249003			0.0142	0.1278	0.4547			0.01331	0.03878	0.01202	0.02353			70.7	91.3	70.1	76.3			1625	680	321	1366
																												0.01559	0.04412	0.0125	0.03206			69	82.3	77.7	85.5			1045	232	179	1223
ANOVA summary							Tukey's multiple comparisons test	Adjusted P Value				Tukey's multiple comparisons test	Adjusted P Value				ANOVA summary					ANOVA summary						0.01873	0.03281	0.01767	0.03822			72.8	84.1	72.8	81.9			770	606	545	1030
F	23.88						Vcl vs. CNT	0.9891				Vcl vs. CNT	0.0004				F	9.886				F	28.64					0.01235	0.02968	0.00979	0.02322			72	80.3	74.6	89.9			1299	1794	357	1461
P value	<0.0001						SKF vs. CNT	0.7823				SKF vs. CNT	0.2372				P value	0.0018				P value	<0.0001																	1664	2149	1548	1535
							SKF vs. Vcl	0.8559				SKF vs. Vcl	0.0035														ANOVA summary						ANOVA summary							1309	1060	814	2554
Tukey's multiple comparisons test	Mean Diff.	95.00% CI of diff.	Significant?	Summary	Adjusted P Value												Tukey's multiple comparisons test	Adjusted P Value				Tukey's multiple comparisons test	Adjusted P Value				F	12.78					F	17.25
Vcl vs. CNT	1.14	0.6490 to 1.631	Yes	****	<0.0001												Vcl vs. CNT	0.0053				Vcl vs. CNT	0.004				P value	<0.0001					P value	<0.0001					ANOVA summary
SKF vs. CNT	0.01767	-0.4733 to 0.5087	No	ns	0.9952												SKF vs. CNT	0.9727				FD vs. CNT	<0.0001																F	4.442
SKF vs. Vcl	-1.122	-1.613 to -0.6313	Yes	****	<0.0001												SKF vs. Vcl	0.0034				FD vs. Vcl	0.0059				Tukey's multiple comparisons test	Adjusted P Value					Tukey's multiple comparisons test	Adjusted P Value					P value	0.0128
																											Vcl vs. CNT	0.001					Vcl vs. CNT	<0.0001
																											SKF vs. CNT	0.742					SKF vs. CNT	0.6015					Tukey's multiple comparisons test	Adjusted P Value
																											SK/SC vs. CNT	0.0726					SK/SC vs. CNT	0.0001					Vcl vs. CNT	0.8784
																											SKF vs. Vcl	0.0001					SKF vs. Vcl	0.0012					SKF vs. CNT	0.0606
																											SK/SC vs. Vcl	0.2419					SK/SC vs. Vcl	0.9962					SK/SC vs. CNT	0.8445
																											SK/SC vs. SKF	0.0083					SK/SC vs. SKF	0.0019					SKF vs. Vcl	0.2448
																																							SK/SC vs. Vcl	0.4174
																																							SK/SC vs. SKF	0.0096
																											Fig. 6Gc	CNT	Vcl	SKF	SK/SC
																												0.00076	0.002	0.00188	0.01959
																												0.00107	0.00137	0.00093	0.01419								Fig. 6Ic	CNT	Vcl	SKF	SK/SC
																												0.00147	0.00496	0.00112	0.01788									6276	680	275	720
																												0.00132	0.01217	0.00081	0.03369									6463	423	164	496
																												0.00202	0.00492	0.0011	0.0181									4706	210	174	529
																												0.00185	0.00435	0.00085	0.01408									2380	479	371	510
																																								4386	811	251	781
																											ANOVA summary													6566	949	495	1032
																											F	26.9												4429	616	478	979
																											P value	<0.0001
																																							ANOVA summary
																											Tukey's multiple comparisons test	Adjusted P Value											F	58.01
																											Vcl vs. CNT	0.4609											P value	<0.0001
																											SKF vs. CNT	0.9993
																											SK/SC vs. CNT	<0.0001											Tukey's multiple comparisons test	Adjusted P Value
																											SKF vs. Vcl	0.3918											Vcl vs. CNT	<0.0001
																											SK/SC vs. Vcl	<0.0001											SKF vs. CNT	<0.0001
																											SK/SC vs. SKF	<0.0001											SK/SC vs. CNT	<0.0001
																																							SKF vs. Vcl	0.9072
																																							SK/SC vs. Vcl	0.9903
																																							SK/SC vs. SKF	0.7669

## Sheet: Figure 7
Fig. 7Bb	CNT	Vcl	SKF		Fig. 7Cb	CNT	Vcl	SKF		Fig. 7Db	CNT	Vcl	SKF
	1828	819	1046			4236	3632	3926			1438	1243	1251
	1625	554	989			3812	2301	4086			1243	1436	1328
	1838	728	938			3984	540	2738			1113	1113	1293
	1949	473	1388			4510	3652	2793			1573	791	1585
	1847	989	921			4404	4113	426			623	175	1195
	2007		686			5477		4682			1322		1308
	1503		956			3470		4540			1210		1625
ANOVA summary					ANOVA summary					ANOVA summary
F	51.64				F	2.143				F	2.415
P value	<0.0001				P value	0.1498				P value	0.1212
Tukey's multiple comparisons test	Adjusted P Value				Tukey's multiple comparisons test	Adjusted P Value				Tukey's multiple comparisons test	Adjusted P Value
Vcl vs. CNT	<0.0001				Vcl vs. CNT	0.1509				Vcl vs. CNT	0.3665
SKF vs. CNT	<0.0001				SKF vs. CNT	0.3378				SKF vs. CNT	0.6642
SKF vs. Vcl	0.0709				SKF vs. Vcl	0.7974				SKF vs. Vcl	0.1029
Fig. 7Bc	CNT	Vcl	SKF							Fig. 7Dc	CNT	Vcl	SKF
	55.8824	23.0769	52.9412								23	15	14
	35.4839	20	46.6667								22	16	16
	43.2432	21.4286	50								26	14	17
	40.4762	16.6667	45.8333								20	7	17
	43.9024	35.7143	50								15	0	21
	44.7368		35.7143								12		17
	42.8571		47.3684										19
ANOVA summary										ANOVA summary
F	23.31									F	5.296
P value	<0.0001									P value	0.0182
Tukey's multiple comparisons test	Adjusted P Value									Tukey's multiple comparisons test	Adjusted P Value
Vcl vs. CNT	0.0001									Vcl vs. CNT	0.0168
SKF vs. CNT	0.6239									SKF vs. CNT	0.6585
SKF vs. Vcl	<0.0001									SKF vs. Vcl	0.0687
										Fig. 7Dd	CNT	Vcl	SKF
											17.6	13.4	26
											23.7	12.5	18.2
											16.5	10.2	16.2
											25.9	4.8	17.4
											23.3	0	31.7
											12.6		18.4
													22.1
										ANOVA summary
										F	9.602
										P value	0.0021
										Tukey's multiple comparisons test	Adjusted P Value
										Vcl vs. CNT	0.0078
										SKF vs. CNT	0.8769
										SKF vs. Vcl	0.0024

## Sheet: Figure 8
Fig. 8Ba	Saline				SKF					Fig. 8Bb		Vcl				SKF					Fig. 8Ca	Saline				SKF					Fig. 8Cb		Vcl				SKF					Fig. 8Da	Saline				SKF
	93	76	93	45.7	77	61	97.7	37.6			Pre/dark	69.5	72.3	83.8	60.9	53.6	45.7	70	74.5			7	23.8	6.8	49.8	20.6	38.4	2.3	59.7			Pre/dark	29	26.9	16.1	37.3	43.4	50.5	29.8	25.1			0	0.2	0.2	4.6	2.4	0.6	0
	99.4	100	98.3	72.3	88.3	76.3	90.6	82.4			Pre/light	46	35.3	21.8	43.8	23.8	37.5	37.3	44.8			0.6	0	1.7	27.7	11.7	23.7	9.4	17.6			Pre/light	49.9	62.5	68.5	50.8	68	55.6	61.1	53.4			0	0	0	0	0	0	0
	93	77.4	97.6	90.7	76.7	53	61.7	97.2			Post/dark	46.2	67.9	75.9	63.3	30.9	36.9	41.6	34.7			7	22.6	2.4	9.3	23	43.2	38.3	2.8			Post/dark	53.2	31.8	23.8	36.1	64.1	58.7	56.2	60.9			0	0	0	0	0.3	3.8	0
	61.9	86.6	96.4	24.9	56	44.7	84.8	97.1			Post/light	93.7	60	76.4	85.9	26.5	28.6	43.3	45.8			36.8	12.6	3.6	69.1	42.3	54.9	15.2	2.9			Post/light	6.3	40	23.3	14.1	66.1	64.5	55.3	51.8			1.3	0.9	0	6	1.7	0.4	0
	99.4	99.4	95.6	85.6	54.1	9.4	63	62.2														0.6	0.6	4.2	14.4	41.6	84.3	36.7	37.8														0	0	0.2	0	4.3	6.2	0.3
	81.1	39.7	96.6	51.7	85.3	87.3	99.2	88.9		ANOVA table	SS	DF	MS	F (DFn, DFd)	P value							18.9	59.3	3.4	46.1	14.7	12.7	0.8	11.1		ANOVA table	SS	DF	MS	F (DFn, DFd)	P value							0	1	0	2.2	0	0	0
	37.9	56.1	66.1	62.2	37.3	11.9	49.7	95.1		Interaction	2064	3	687.9	F (3, 24) = 5.754	P=0.0041							58.7	41.2	33.9	37.7	60.8	83.6	49.9	4.9		Interaction	1575	3	525	F (3, 24) = 5.499	P=0.0051							3.4	2.7	0	0.1	1.9	4.6	0.4
	43.7	80.4	4.4	32.3	39.2	31.4	20.2	75.6		Row Factor	3889	3	1296	F (3, 24) = 10.84	P=0.0001							49.6	19.6	95.3	65.4	55.2	61.6	78.7	24.4		Row Factor	3067	3	1022	F (3, 24) = 10.71	P=0.0001							6.8	0	0.2	2.2	5.6	7	1.1
	55.4	31.9	84.4	70.9	13.4	10	85.4	14.8		Column Factor	3346	1	3346	F (1, 24) = 27.98	P<0.0001							42.6	64.7	15.6	29.1	77.8	80	14.3	83		Column Factor	2718	1	2718	F (1, 24) = 28.46	P<0.0001							2	3.4	0	0	8.8	10	0.2
	61.3	74.8	83.8	57.7	34.1	88.4	51.3	87.7														38.7	25.2	16.1	36.4	60.3	10.3	48.1	12.3														0	0	0.1	5.9	5.6	1.2	0.6
	69.9	99.9	92.3	75.9	55.6	26.1	92.9	58		Sidak's multiple comparisons test	Adjusted P Value											29.2	0.1	7.4	24	42.8	72	7.1	41.7		Sidak's multiple comparisons test	Mean Diff.	95.00% CI of diff.	Significant?	Summary	Adjusted P Value							0.9	0	0.2	0.1	1.7	1.9	0
	37.6	45.8	97.4	61.2	26.2	49.3	42.9	97		Vcl - SKF												58.3	52.7	2.6	38.2	69.4	41.1	56.4	3		Pre/dark:Vcl vs. Pre/dark:SKF	-9.875	-34.08 to 14.33	No	ns	0.9938							4.1	1.6	0	0.6	4.3	9.6	0.7
	30.1	13.3	33.4	52.1	20.9	39.7	31.2	46.9		Pre/dark	0.5481											62.2	84.7	66.1	45.3	71.3	57.1	67.4	52.9		Pre/dark:Vcl vs. Pre/light:Vcl	-30.6	-54.80 to -6.399	Yes	**	0.005							7.7	2	0.4	2.6	7.8	3.2	1.3
	62.4	75.4	7.3	22.1	20.8	49.4	20.7	61		Pre/light	>0.9999											33.6	22.2	88.7	70.9	70.2	42.8	77.4	35.1		Pre/dark:Vcl vs. Pre/light:SKF	-32.2	-56.40 to -7.999	Yes	**	0.0028							4	2.3	4	7	9	7.8	1.9
	49.6	21	21.3	49.8	51.2	11.7	64.2	77.4		Post/dark	0.0068											50.2	75.2	73.4	46.8	48.3	77.4	34.9	22.3		Pre/dark:Vcl vs. Post/dark:Vcl	-8.9	-33.10 to 15.30	No	ns	0.9986							0.2	3.8	5.2	3.4	0.4	10.9	0.9
	14.9	10.1	3.9	45.3	30.7	47.1	30.8	33.6		Post/light	<0.0001											78.1	85.9	90.2	48.3	64.1	52.2	67.2	65.7		Pre/dark:Vcl vs. Post/dark:SKF	-32.65	-56.85 to -8.449	Yes	**	0.0023							7	4	5.9	6.3	5.2	0.7	2
	84.4	65.4	9	13.7	8.1	48.7	12	37.2														12.9	34.6	88	73.8	81.6	44.1	84.6	62.2		Pre/dark:Vcl vs. Post/light:Vcl	6.4	-17.80 to 30.60	No	ns	>0.9999							2.7	0	3	12.6	10.3	7.2	3.4
	29.1	12.2	8	67.9	11.2	55.6	53.6	68.1														68.4	83.4	78.8	31.8	75.4	44	45.2	28.7		Pre/dark:Vcl vs. Post/light:SKF	-32.1	-56.30 to -7.899	Yes	**	0.0029							2.4	4.3	13.2	0.3	13.3	0.4	1.2
	47.4	25	39.3	38.2	29.8	10.3	32.2	13.3														47.1	72.4	52.9	57.8	64.1	75.6	65.6	81		Pre/dark:SKF vs. Pre/light:Vcl	-20.73	-44.93 to 3.476	No	ns	0.1601							5.4	2.6	7.8	4	6.1	14.1	2.2
	46.7	32.8	11.1	48.8	31.9	57.8	29.4	63.9														49.9	65.2	74.3	43.8	60	37.9	69.2	35.4		Pre/dark:SKF vs. Pre/light:SKF	-22.33	-46.53 to 1.876	No	ns	0.0951							3.4	2	14.6	7.4	8.1	4.3	1.3
	46.2	28.8	18.4	42.9	10.1	27.1	64.4	21.2														50	69.4	67.2	52	76	62	34.7	78.6		Pre/dark:SKF vs. Post/dark:Vcl	0.975	-23.23 to 25.18	No	ns	>0.9999							3.8	1.8	14.3	5.1	13.9	10.9	0.9
	24.9	79.9	46.4	70.6	21.1	47.8	40.8	15														68.7	20.1	35.3	29.4	71.6	45.8	57.6	80.3		Pre/dark:SKF vs. Post/dark:SKF	-22.78	-46.98 to 1.426	No	ns	0.0817							6.4	0	18.2	0	7.3	6.4	1.7
	70.8	23.9	41.3	30.4	25.9	17	30.8	54.9														27.3	74.3	38.7	59.1	64.9	72.2	68	44.9		Pre/dark:SKF vs. Post/light:Vcl	16.28	-7.926 to 40.48	No	ns	0.5354							1.9	1.8	20	10.4	9.2	10.8	1.2
																															Pre/dark:SKF vs. Post/light:SKF	-22.23	-46.43 to 1.976	No	ns	0.0983
																															Pre/light:Vcl vs. Pre/light:SKF	-1.6	-25.80 to 22.60	No	ns	>0.9999
																															Pre/light:Vcl vs. Post/dark:Vcl	21.7	-2.501 to 45.90	No	ns	0.117
	17.7	60.8	38.1	50.3	51	62.3	41.8	17.1														81.8	38.3	61.6	49.6	48.6	36.8	54.9	77.8		Pre/light:Vcl vs. Post/dark:SKF	-2.05	-26.25 to 22.15	No	ns	>0.9999							0.6	0.9	0.3	0.1	0.4	0.9	3.3
	16.8	53.6	66.1	52.9	5.4	31.6	49.1	24.4														82.7	46.4	33.8	45.7	93.2	63.1	47.1	71.2		Pre/light:Vcl vs. Post/light:Vcl	37	12.80 to 61.20	Yes	***	0.0005							0.6	0	0.1	1.4	1.3	5.3	3.8
	49.9	42.1	56.7	56.8	31.6	66.1	70.2	38.7														49.8	55.9	42.1	41	64.4	32.4	27.2	54.1		Pre/light:Vcl vs. Post/light:SKF	-1.5	-25.70 to 22.70	No	ns	>0.9999							0.3	2	1.2	2.2	4	1.4	2.6
	29.3	32.9	66.1	63	30	2.9	46.6	44.2														70.3	67.1	33.2	34.9	57.8	85.8	52.1	53		Pre/light:SKF vs. Post/dark:Vcl	23.3	-0.9011 to 47.50	No	ns	0.0683							0.3	0	0.7	2.1	12.2	11.3	1.3
	16.8	58.3	76.4	62	32.6	30.2	49.4	25.4														82.7	41.7	23.1	36.7	60.3	64.4	47.7	71.1		Pre/light:SKF vs. Post/dark:SKF	-0.45	-24.65 to 23.75	No	ns	>0.9999							0.6	0	0.4	1.3	7.1	5.3	2.9
	30.9	59.2	92.4	57.7	37.7	19	37.1	29.1														68	40.8	7.4	42.1	57.1	74.7	60.6	65.8		Pre/light:SKF vs. Post/light:Vcl	38.6	14.40 to 62.80	Yes	***	0.0003							1.1	0	0.1	0.2	5.2	6.3	2.3
	42.3	63.3	92.6	49.9	15.9	34.1	33.3	21.3														56.9	36.7	7.4	49.7	78.6	59.8	64.4	70.6		Pre/light:SKF vs. Post/light:SKF	0.1	-24.10 to 24.30	No	ns	>0.9999							0.8	0	0	0.4	5.6	6.1	2.2
	50.9	65.6	86	75	34.4	14.6	28.2	39														48.2	34.4	13.7	25	61.9	78.3	70.7	55.3		Post/dark:Vcl vs. Post/dark:SKF	-23.75	-47.95 to 0.4511	No	ns	0.0585							0.9	0	0.3	0	3.7	7.1	1.1
	54.6	94.2	90.2	60.4	50	25.6	33.1	28.8														44.7	5.8	9.7	39.6	45.9	67.6	65.4	66.7		Post/dark:Vcl vs. Post/light:Vcl	15.3	-8.901 to 39.50	No	ns	0.6474							0.8	0	0.1	0	4.1	6.9	1.4
	73.8	92.2	90.7	74.9	34	89.1	33.1	40.7														25.4	7.8	9.1	25.1	59.8	10.8	64.8	54.3		Post/dark:Vcl vs. Post/light:SKF	-23.2	-47.40 to 1.001	No	ns	0.0707							0.8	0	0.2	0	6.2	0.1	2.1
	82.4	100	85.3	69.9	21	30.4	36.8	51.2														17	0	14.6	30.1	75.9	68.7	61.6	48.4		Post/dark:SKF vs. Post/light:Vcl	39.05	14.85 to 63.25	Yes	***	0.0002							0.6	0	0.1	0	3.1	0.9	1.7
	89.4	93.1	69.9	86.3	27.3	36.3	40.7	56.3														10.6	6.9	30	13.7	66	61.8	58	42.9		Post/dark:SKF vs. Post/light:SKF	0.55	-23.65 to 24.75	No	ns	>0.9999							0	0	0.1	0	6.7	1.9	1.3
	93.6	62	79	78	20	45.6	32.7	39.3														6.4	38	21	22	73.1	54.2	65	60.1		Post/light:Vcl vs. Post/light:SKF	-38.5	-62.70 to -14.30	Yes	***	0.0003							0	0	0	0	6.9	0.2	2.3
	92.9	48.3	77.1	74.1	15.1	26.4	53.9	54														7	51.7	22.9	25.9	77.4	68.2	45.4	43.4														0.1	0	0	0	7.4	5.3	0.7
	97	87.2	51.6	87.7	28.1	17.8	65.3	31														3	12.8	47.7	12.3	61.7	75.4	33.9	65.3														0	0	0.8	0	10.2	6.8	0.8
	90.3	87.3	53.7	89.3	32.6	39.1	63	52.3														9.6	12.7	45.8	10.7	63.1	56.2	36.4	47.3														0.1	0	0.6	0	4.3	4.7	0.6
	94.3	46.8	77.9	80.4	11.8	16.1	38	30														5.7	53.2	22.1	19.6	79.7	74.7	61.2	64.8														0	0	0	0	8.6	9.2	0.8
	93	28.4	77.6	90	18.4	39.1	32.9	53.6														7	71.1	22.3	10	72.3	57	64.4	44.9														0	0.4	0.1	0	9.2	3.9	2.7
	89.6	15	89.6	86.7	45.6	11.8	34.1	41.1														10.4	85	10.2	13.3	48.6	74.4	63.8	54.7														0	0	0.2	0	5.9	13.8	2.1
	93.6	68.4	86.6	93	38.4	12.8	57.3	61.9														6.3	31.6	12.8	7	54.6	75.1	42.2	35.8														0.1	0	0.6	0	7	12.1	0.4
	93.9	71.1	87.4	82.7	28.6	31	32.8	36.4														6.1	28.9	12.4	17.3	63.4	62.1	66.2	59.4														0	0	0.1	0	8	6.9	1
	97.7	69.5	71.2	87.7	29.1	36.2	35.7	50.8														2.3	30.5	28.4	12.3	65	58.1	62.2	48.3														0	0	0.3	0	5.9	5.7	2.1
	94.9	75.8	88.7	95	23.9	38.9	30.8	52.9														5.1	24.2	11.2	5	68.3	54	67.6	46.3														0	0	0.1	0	7.8	7.1	1.7
ANOVA table	SS	DF	MS	F (DFn, DFd)	P value																ANOVA table	SS	DF	MS	F (DFn, DFd)	P value																ANOVA table	SS	DF	MS	F (DFn, DFd)	P value
Interaction	41582	45	924	F (45, 276) = 2.333	P<0.0001																Interaction	34949	45	776.6	F (45, 276) = 2.238	P<0.0001																Interaction	576.6	45	12.81	F (45, 276) = 1.327	P=0.0905
Row Factor	74580	45	1657	F (45, 276) = 4.185	P<0.0001																Row Factor	62070	45	1379	F (45, 276) = 3.974	P<0.0001																Row Factor	954.6	45	21.21	F (45, 276) = 2.197	P<0.0001
Column Factor	38274	1	38274	F (1, 276) = 96.65	P<0.0001																Column Factor	31006	1	31006	F (1, 276) = 89.34	P<0.0001																Column Factor	381.9	1	381.9	F (1, 276) = 39.55	P<0.0001
																					Sidak's multiple comparisons test	Mean Diff.	95.00% CI of diff.	Significant?	Summary	Adjusted P Value																Sidak's multiple comparisons test	Mean Diff.	95.00% CI of diff.	Significant?	Summary	Adjusted P Value
Within each column, compare rows (simple effects within columns)																					Saline - SKF																					Saline - SKF
																					Row 1	-8.4	-51.80 to 35.00	No	ns	>0.9999																Row 1	-0.2	-7.440 to 7.040	No	ns	>0.9999
Number of families	2																				Row 2	-8.1	-51.50 to 35.30	No	ns	>0.9999																Row 2	0	-7.240 to 7.240	No	ns	>0.9999
Number of comparisons per family	1035																				Row 3	-16.5	-59.90 to 26.90	No	ns	>0.9999																Row 3	-1.025	-8.265 to 6.215	No	ns	>0.9999
Alpha	0.05																				Row 4	1.7	-41.70 to 45.10	No	ns	>0.9999																Row 4	1.525	-5.715 to 8.765	No	ns	>0.9999
																					Row 5	-45.15	-88.55 to -1.750	Yes	*	0.0318																Row 5	-2.65	-9.890 to 4.590	No	ns	>0.9999
Sidak's multiple comparisons test	Mean Diff.	95.00% CI of diff.	Significant?	Summary	Adjusted P Value																Row 6	22.1	-21.30 to 65.50	No	ns	0.9896																Row 6	0.8	-6.440 to 8.040	No	ns	>0.9999
																					Row 7	-6.925	-50.32 to 36.47	No	ns	>0.9999																Row 7	-0.175	-7.415 to 7.065	No	ns	>0.9999
Saline																					Row 8	2.5	-40.90 to 45.90	No	ns	>0.9999																Row 8	-1.125	-8.365 to 6.115	No	ns	>0.9999
Row 1 vs. Row 2	-15.58	-73.59 to 42.44	No	ns	>0.9999																Row 9	-25.78	-69.17 to 17.62	No	ns	0.9117																Row 9	-3.95	-11.19 to 3.290	No	ns	0.9699
Row 1 vs. Row 3	-12.75	-70.77 to 45.27	No	ns	>0.9999																Row 10	-3.65	-47.05 to 39.75	No	ns	>0.9999																Row 10	-0.35	-7.590 to 6.890	No	ns	>0.9999
Row 1 vs. Row 4	9.475	-48.54 to 67.49	No	ns	>0.9999																Row 11	-25.73	-69.12 to 17.67	No	ns	0.9136																Row 11	-0.675	-7.915 to 6.565	No	ns	>0.9999
Row 1 vs. Row 5	-18.08	-76.09 to 39.94	No	ns	>0.9999																Row 12	-4.525	-47.92 to 38.87	No	ns	>0.9999																Row 12	-2.075	-9.315 to 5.165	No	ns	>0.9999
Row 1 vs. Row 6	9.65	-48.37 to 67.67	No	ns	>0.9999																Row 13	2.4	-41.00 to 45.80	No	ns	>0.9999																Row 13	0.05	-7.190 to 7.290	No	ns	>0.9999
Row 1 vs. Row 7	21.35	-36.67 to 79.37	No	ns	>0.9999																Row 14	-2.525	-45.92 to 40.87	No	ns	>0.9999																Row 14	-1.325	-8.565 to 5.915	No	ns	>0.9999
Row 1 vs. Row 8	36.73	-21.29 to 94.74	No	ns	>0.9999																Row 15	15.68	-27.72 to 59.07	No	ns	>0.9999																Row 15	0.05	-7.190 to 7.290	No	ns	>0.9999
Row 1 vs. Row 9	16.28	-41.74 to 74.29	No	ns	>0.9999																Row 16	13.33	-30.07 to 56.72	No	ns	>0.9999																Row 16	3.625	-3.615 to 10.86	No	ns	0.9922
Row 1 vs. Row 10	7.525	-50.49 to 65.54	No	ns	>0.9999																Row 17	-15.8	-59.20 to 27.60	No	ns	>0.9999																Row 17	-0.8	-8.040 to 6.440	No	ns	>0.9999
Row 1 vs. Row 11	-7.575	-65.59 to 50.44	No	ns	>0.9999																Row 18	17.28	-26.12 to 60.67	No	ns	>0.9999																Row 18	0.525	-6.715 to 7.765	No	ns	>0.9999
Row 1 vs. Row 12	16.43	-41.59 to 74.44	No	ns	>0.9999																Row 19	-14.03	-57.42 to 29.37	No	ns	>0.9999																Row 19	-2.075	-9.315 to 5.165	No	ns	>0.9999
Row 1 vs. Row 13	44.7	-13.32 to 102.7	No	ns	0.8207																Row 20	7.675	-35.72 to 51.07	No	ns	>0.9999																Row 20	3.25	-3.990 to 10.49	No	ns	0.999
Row 1 vs. Row 14	35.13	-22.89 to 93.14	No	ns	>0.9999																Row 21	-3.175	-46.57 to 40.22	No	ns	>0.9999																Row 21	-0.225	-7.465 to 7.015	No	ns	>0.9999
Row 1 vs. Row 15	41.5	-16.52 to 99.52	No	ns	0.9723																Row 22	-25.45	-68.85 to 17.95	No	ns	0.9236																Row 22	1.125	-6.115 to 8.365	No	ns	>0.9999
Row 1 vs. Row 16	58.38	0.3600 to 116.4	Yes	*	0.0451																Row 23	-12.65	-56.05 to 30.75	No	ns	>0.9999																Row 23	3.175	-4.065 to 10.41	No	ns	0.9994
Row 1 vs. Row 17	33.8	-24.22 to 91.82	No	ns	>0.9999																Row 27	3.3	-40.10 to 46.70	No	ns	>0.9999																Row 27	-1.95	-9.190 to 5.290	No	ns	>0.9999
Row 1 vs. Row 18	47.63	-10.39 to 105.6	No	ns	0.5707																Row 28	-16.5	-59.90 to 26.90	No	ns	>0.9999																Row 28	-3.15	-10.39 to 4.090	No	ns	0.9995
Row 1 vs. Row 19	39.45	-18.57 to 97.47	No	ns	0.9964																Row 29	2.675	-40.72 to 46.07	No	ns	>0.9999																Row 29	-2.375	-9.615 to 4.865	No	ns	>0.9999
Row 1 vs. Row 20	42.08	-15.94 to 100.1	No	ns	0.9572																Row 30	-10.8	-54.20 to 32.60	No	ns	>0.9999																Row 30	-6.125	-13.36 to 1.115	No	ns	0.2306
Row 1 vs. Row 21	42.85	-15.17 to 100.9	No	ns	0.9289																Row 31	-14.83	-58.22 to 28.57	No	ns	>0.9999																Row 31	-4.1	-11.34 to 3.140	No	ns	0.9502
Row 1 vs. Row 22	21.48	-36.54 to 79.49	No	ns	>0.9999																Row 32	-24.98	-68.37 to 18.42	No	ns	0.9391																Row 32	-4.375	-11.61 to 2.865	No	ns	0.8932
Row 1 vs. Row 23	35.33	-22.69 to 93.34	No	ns	>0.9999																Row 33	-30.68	-74.07 to 12.72	No	ns	0.6162																Row 33	-5.2	-12.44 to 2.040	No	ns	0.5794
Row 1 vs. Row 27	35.2	-22.82 to 93.22	No	ns	>0.9999																Row 34	-36.23	-79.62 to 7.175	No	ns	0.2542																Row 34	-4.1	-11.34 to 3.140	No	ns	0.9502
Row 1 vs. Row 28	29.58	-28.44 to 87.59	No	ns	>0.9999																Row 35	-36.45	-79.85 to 6.950	No	ns	0.2432																Row 35	-4.025	-11.26 to 3.215	No	ns	0.961
Row 1 vs. Row 29	25.55	-32.47 to 83.57	No	ns	>0.9999																Row 36	-30.58	-73.97 to 12.82	No	ns	0.6235																Row 36	-3.1	-10.34 to 4.140	No	ns	0.9997
Row 1 vs. Row 30	29.1	-28.92 to 87.12	No	ns	>0.9999																Row 37	-48.23	-91.62 to -4.825	Yes	*	0.0138																Row 37	-1.325	-8.565 to 5.915	No	ns	>0.9999
Row 1 vs. Row 31	23.55	-34.47 to 81.57	No	ns	>0.9999																Row 38	-41.88	-85.27 to 1.525	No	ns	0.073																Row 38	-2.65	-9.890 to 4.590	No	ns	>0.9999
Row 1 vs. Row 32	16.88	-41.14 to 74.89	No	ns	>0.9999																Row 39	-41.25	-84.65 to 2.150	No	ns	0.0849																Row 39	-2.5	-9.740 to 4.740	No	ns	>0.9999
Row 1 vs. Row 33	14.9	-43.12 to 72.92	No	ns	>0.9999																Row 40	-31.73	-75.12 to 11.67	No	ns	0.5387																Row 40	-3.975	-11.21 to 3.265	No	ns	0.9671
Row 1 vs. Row 34	7.55	-50.47 to 65.57	No	ns	>0.9999																Row 41	-40.13	-83.52 to 3.275	No	ns	0.1105																Row 41	-5.175	-12.41 to 2.065	No	ns	0.5905
Row 1 vs. Row 35	2.075	-55.94 to 60.09	No	ns	>0.9999																Row 42	-31.05	-74.45 to 12.35	No	ns	0.5885																Row 42	-2.3	-9.540 to 4.940	No	ns	>0.9999
Row 1 vs. Row 36	-5.975	-63.99 to 52.04	No	ns	>0.9999																Row 43	-44.95	-88.35 to -1.550	Yes	*	0.0335																Row 43	-5.95	-13.19 to 1.290	No	ns	0.2827
Row 1 vs. Row 37	-7.475	-65.49 to 50.54	No	ns	>0.9999																Row 44	-32.05	-75.45 to 11.35	No	ns	0.515																Row 44	-4.225	-11.46 to 3.015	No	ns	0.9278
Row 1 vs. Row 38	-7.75	-65.77 to 50.27	No	ns	>0.9999																Row 45	-30.65	-74.05 to 12.75	No	ns	0.618																Row 45	-6.45	-13.69 to 0.7896	No	ns	0.1534
Row 1 vs. Row 39	-1.225	-59.24 to 56.79	No	ns	>0.9999																Row 46	-37.5	-80.90 to 5.900	No	ns	0.1966																Row 46	-5.275	-12.51 to 1.965	No	ns	0.5463
Row 1 vs. Row 40	3.825	-54.19 to 61.84	No	ns	>0.9999																Row 47	-46.6	-90.00 to -3.200	Yes	*	0.0216																Row 47	-4.975	-12.21 to 2.265	No	ns	0.6782
Row 1 vs. Row 41	-3.95	-61.97 to 54.07	No	ns	>0.9999																Row 48	-40.03	-83.42 to 3.375	No	ns	0.1131																Row 48	-3.575	-10.81 to 3.665	No	ns	0.9939
Row 1 vs. Row 42	-3.225	-61.24 to 54.79	No	ns	>0.9999																Row 49	-47.68	-91.07 to -4.275	Yes	*	0.016																Row 49	-4.325	-11.56 to 2.915	No	ns	0.9057
Row 1 vs. Row 43	2.075	-55.94 to 60.09	No	ns	>0.9999
Row 1 vs. Row 44	4.675	-53.34 to 62.69	No	ns	>0.9999
Row 1 vs. Row 45	6.7	-51.32 to 64.72	No	ns	>0.9999
Row 1 vs. Row 46	-8.475	-66.49 to 49.54	No	ns	>0.9999
Row 1 vs. Row 47	-6.85	-64.87 to 51.17	No	ns	>0.9999
Row 1 vs. Row 48	-4.6	-62.62 to 53.42	No	ns	>0.9999
Row 1 vs. Row 49	-11.68	-69.69 to 46.34	No	ns	>0.9999
Row 2 vs. Row 3	2.825	-55.19 to 60.84	No	ns	>0.9999
Row 2 vs. Row 4	25.05	-32.97 to 83.07	No	ns	>0.9999
Row 2 vs. Row 5	-2.5	-60.52 to 55.52	No	ns	>0.9999
Row 2 vs. Row 6	25.23	-32.79 to 83.24	No	ns	>0.9999
Row 2 vs. Row 7	36.93	-21.09 to 94.94	No	ns	>0.9999
Row 2 vs. Row 8	52.3	-5.715 to 110.3	No	ns	0.2235
Row 2 vs. Row 9	31.85	-26.17 to 89.87	No	ns	>0.9999
Row 2 vs. Row 10	23.1	-34.92 to 81.12	No	ns	>0.9999
Row 2 vs. Row 11	8	-50.02 to 66.02	No	ns	>0.9999
Row 2 vs. Row 12	32	-26.02 to 90.02	No	ns	>0.9999
Row 2 vs. Row 13	60.28	2.260 to 118.3	Yes	*	0.026
Row 2 vs. Row 14	50.7	-7.315 to 108.7	No	ns	0.3204
Row 2 vs. Row 15	57.08	-0.9400 to 115.1	No	ns	0.0651
Row 2 vs. Row 16	73.95	15.93 to 132.0	Yes	***	0.0003
Row 2 vs. Row 17	49.38	-8.640 to 107.4	No	ns	0.4195
Row 2 vs. Row 18	63.2	5.185 to 121.2	Yes	*	0.0107
Row 2 vs. Row 19	55.03	-2.990 to 113.0	No	ns	0.1132
Row 2 vs. Row 20	57.65	-0.3650 to 115.7	No	ns	0.0554
Row 2 vs. Row 21	58.43	0.4100 to 116.4	Yes	*	0.0445
Row 2 vs. Row 22	37.05	-20.97 to 95.07	No	ns	>0.9999
Row 2 vs. Row 23	50.9	-7.115 to 108.9	No	ns	0.3069
Row 2 vs. Row 27	50.78	-7.240 to 108.8	No	ns	0.3153
Row 2 vs. Row 28	45.15	-12.87 to 103.2	No	ns	0.7866
Row 2 vs. Row 29	41.13	-16.89 to 99.14	No	ns	0.9797
Row 2 vs. Row 30	44.68	-13.34 to 102.7	No	ns	0.8225
Row 2 vs. Row 31	39.13	-18.89 to 97.14	No	ns	0.9976
Row 2 vs. Row 32	32.45	-25.57 to 90.47	No	ns	>0.9999
Row 2 vs. Row 33	30.48	-27.54 to 88.49	No	ns	>0.9999
Row 2 vs. Row 34	23.13	-34.89 to 81.14	No	ns	>0.9999
Row 2 vs. Row 35	17.65	-40.37 to 75.67	No	ns	>0.9999
Row 2 vs. Row 36	9.6	-48.42 to 67.62	No	ns	>0.9999
Row 2 vs. Row 37	8.1	-49.92 to 66.12	No	ns	>0.9999
Row 2 vs. Row 38	7.825	-50.19 to 65.84	No	ns	>0.9999
Row 2 vs. Row 39	14.35	-43.67 to 72.37	No	ns	>0.9999
Row 2 vs. Row 40	19.4	-38.62 to 77.42	No	ns	>0.9999
Row 2 vs. Row 41	11.63	-46.39 to 69.64	No	ns	>0.9999
Row 2 vs. Row 42	12.35	-45.67 to 70.37	No	ns	>0.9999
Row 2 vs. Row 43	17.65	-40.37 to 75.67	No	ns	>0.9999
Row 2 vs. Row 44	20.25	-37.77 to 78.27	No	ns	>0.9999
Row 2 vs. Row 45	22.28	-35.74 to 80.29	No	ns	>0.9999
Row 2 vs. Row 46	7.1	-50.92 to 65.12	No	ns	>0.9999
Row 2 vs. Row 47	8.725	-49.29 to 66.74	No	ns	>0.9999
Row 2 vs. Row 48	10.98	-47.04 to 68.99	No	ns	>0.9999
Row 2 vs. Row 49	3.9	-54.12 to 61.92	No	ns	>0.9999
Row 3 vs. Row 4	22.23	-35.79 to 80.24	No	ns	>0.9999
Row 3 vs. Row 5	-5.325	-63.34 to 52.69	No	ns	>0.9999
Row 3 vs. Row 6	22.4	-35.62 to 80.42	No	ns	>0.9999
Row 3 vs. Row 7	34.1	-23.92 to 92.12	No	ns	>0.9999
Row 3 vs. Row 8	49.48	-8.540 to 107.5	No	ns	0.4115
Row 3 vs. Row 9	29.03	-28.99 to 87.04	No	ns	>0.9999
Row 3 vs. Row 10	20.28	-37.74 to 78.29	No	ns	>0.9999
Row 3 vs. Row 11	5.175	-52.84 to 63.19	No	ns	>0.9999
Row 3 vs. Row 12	29.18	-28.84 to 87.19	No	ns	>0.9999
Row 3 vs. Row 13	57.45	-0.5650 to 115.5	No	ns	0.0586
Row 3 vs. Row 14	47.88	-10.14 to 105.9	No	ns	0.5482
Row 3 vs. Row 15	54.25	-3.765 to 112.3	No	ns	0.1384
Row 3 vs. Row 16	71.13	13.11 to 129.1	Yes	***	0.0008
Row 3 vs. Row 17	46.55	-11.47 to 104.6	No	ns	0.6678
Row 3 vs. Row 18	60.38	2.360 to 118.4	Yes	*	0.0252
Row 3 vs. Row 19	52.2	-5.815 to 110.2	No	ns	0.2288
Row 3 vs. Row 20	54.83	-3.190 to 112.8	No	ns	0.1193
Row 3 vs. Row 21	55.6	-2.415 to 113.6	No	ns	0.0972
Row 3 vs. Row 22	34.23	-23.79 to 92.24	No	ns	>0.9999
Row 3 vs. Row 23	48.08	-9.940 to 106.1	No	ns	0.5304
Row 3 vs. Row 27	47.95	-10.07 to 106.0	No	ns	0.5415
Row 3 vs. Row 28	42.33	-15.69 to 100.3	No	ns	0.9492
Row 3 vs. Row 29	38.3	-19.72 to 96.32	No	ns	0.9992
Row 3 vs. Row 30	41.85	-16.17 to 99.87	No	ns	0.9637
Row 3 vs. Row 31	36.3	-21.72 to 94.32	No	ns	>0.9999
Row 3 vs. Row 32	29.63	-28.39 to 87.64	No	ns	>0.9999
Row 3 vs. Row 33	27.65	-30.37 to 85.67	No	ns	>0.9999
Row 3 vs. Row 34	20.3	-37.72 to 78.32	No	ns	>0.9999
Row 3 vs. Row 35	14.83	-43.19 to 72.84	No	ns	>0.9999
Row 3 vs. Row 36	6.775	-51.24 to 64.79	No	ns	>0.9999
Row 3 vs. Row 37	5.275	-52.74 to 63.29	No	ns	>0.9999
Row 3 vs. Row 38	5	-53.02 to 63.02	No	ns	>0.9999
Row 3 vs. Row 39	11.53	-46.49 to 69.54	No	ns	>0.9999
Row 3 vs. Row 40	16.58	-41.44 to 74.59	No	ns	>0.9999
Row 3 vs. Row 41	8.8	-49.22 to 66.82	No	ns	>0.9999
Row 3 vs. Row 42	9.525	-48.49 to 67.54	No	ns	>0.9999
Row 3 vs. Row 43	14.83	-43.19 to 72.84	No	ns	>0.9999
Row 3 vs. Row 44	17.43	-40.59 to 75.44	No	ns	>0.9999
Row 3 vs. Row 45	19.45	-38.57 to 77.47	No	ns	>0.9999
Row 3 vs. Row 46	4.275	-53.74 to 62.29	No	ns	>0.9999
Row 3 vs. Row 47	5.9	-52.12 to 63.92	No	ns	>0.9999
Row 3 vs. Row 48	8.15	-49.87 to 66.17	No	ns	>0.9999
Row 3 vs. Row 49	1.075	-56.94 to 59.09	No	ns	>0.9999
Row 4 vs. Row 5	-27.55	-85.57 to 30.47	No	ns	>0.9999
Row 4 vs. Row 6	0.175	-57.84 to 58.19	No	ns	>0.9999
Row 4 vs. Row 7	11.88	-46.14 to 69.89	No	ns	>0.9999
Row 4 vs. Row 8	27.25	-30.77 to 85.27	No	ns	>0.9999
Row 4 vs. Row 9	6.8	-51.22 to 64.82	No	ns	>0.9999
Row 4 vs. Row 10	-1.95	-59.97 to 56.07	No	ns	>0.9999
Row 4 vs. Row 11	-17.05	-75.07 to 40.97	No	ns	>0.9999
Row 4 vs. Row 12	6.95	-51.07 to 64.97	No	ns	>0.9999
Row 4 vs. Row 13	35.23	-22.79 to 93.24	No	ns	>0.9999
Row 4 vs. Row 14	25.65	-32.37 to 83.67	No	ns	>0.9999
Row 4 vs. Row 15	32.03	-25.99 to 90.04	No	ns	>0.9999
Row 4 vs. Row 16	48.9	-9.115 to 106.9	No	ns	0.4588
Row 4 vs. Row 17	24.33	-33.69 to 82.34	No	ns	>0.9999
Row 4 vs. Row 18	38.15	-19.87 to 96.17	No	ns	0.9994
Row 4 vs. Row 19	29.98	-28.04 to 87.99	No	ns	>0.9999
Row 4 vs. Row 20	32.6	-25.42 to 90.62	No	ns	>0.9999
Row 4 vs. Row 21	33.38	-24.64 to 91.39	No	ns	>0.9999
Row 4 vs. Row 22	12	-46.02 to 70.02	No	ns	>0.9999
Row 4 vs. Row 23	25.85	-32.17 to 83.87	No	ns	>0.9999
Row 4 vs. Row 27	25.73	-32.29 to 83.74	No	ns	>0.9999
Row 4 vs. Row 28	20.1	-37.92 to 78.12	No	ns	>0.9999
Row 4 vs. Row 29	16.08	-41.94 to 74.09	No	ns	>0.9999
Row 4 vs. Row 30	19.63	-38.39 to 77.64	No	ns	>0.9999
Row 4 vs. Row 31	14.08	-43.94 to 72.09	No	ns	>0.9999
Row 4 vs. Row 32	7.4	-50.62 to 65.42	No	ns	>0.9999
Row 4 vs. Row 33	5.425	-52.59 to 63.44	No	ns	>0.9999
Row 4 vs. Row 34	-1.925	-59.94 to 56.09	No	ns	>0.9999
Row 4 vs. Row 35	-7.4	-65.42 to 50.62	No	ns	>0.9999
Row 4 vs. Row 36	-15.45	-73.47 to 42.57	No	ns	>0.9999
Row 4 vs. Row 37	-16.95	-74.97 to 41.07	No	ns	>0.9999
Row 4 vs. Row 38	-17.23	-75.24 to 40.79	No	ns	>0.9999
Row 4 vs. Row 39	-10.7	-68.72 to 47.32	No	ns	>0.9999
Row 4 vs. Row 40	-5.65	-63.67 to 52.37	No	ns	>0.9999
Row 4 vs. Row 41	-13.43	-71.44 to 44.59	No	ns	>0.9999
Row 4 vs. Row 42	-12.7	-70.72 to 45.32	No	ns	>0.9999
Row 4 vs. Row 43	-7.4	-65.42 to 50.62	No	ns	>0.9999
Row 4 vs. Row 44	-4.8	-62.82 to 53.22	No	ns	>0.9999
Row 4 vs. Row 45	-2.775	-60.79 to 55.24	No	ns	>0.9999
Row 4 vs. Row 46	-17.95	-75.97 to 40.07	No	ns	>0.9999
Row 4 vs. Row 47	-16.33	-74.34 to 41.69	No	ns	>0.9999
Row 4 vs. Row 48	-14.08	-72.09 to 43.94	No	ns	>0.9999
Row 4 vs. Row 49	-21.15	-79.17 to 36.87	No	ns	>0.9999
Row 5 vs. Row 6	27.73	-30.29 to 85.74	No	ns	>0.9999
Row 5 vs. Row 7	39.43	-18.59 to 97.44	No	ns	0.9965
Row 5 vs. Row 8	54.8	-3.215 to 112.8	No	ns	0.1201
Row 5 vs. Row 9	34.35	-23.67 to 92.37	No	ns	>0.9999
Row 5 vs. Row 10	25.6	-32.42 to 83.62	No	ns	>0.9999
Row 5 vs. Row 11	10.5	-47.52 to 68.52	No	ns	>0.9999
Row 5 vs. Row 12	34.5	-23.52 to 92.52	No	ns	>0.9999
Row 5 vs. Row 13	62.78	4.760 to 120.8	Yes	*	0.0122
Row 5 vs. Row 14	53.2	-4.815 to 111.2	No	ns	0.18
Row 5 vs. Row 15	59.58	1.560 to 117.6	Yes	*	0.0319
Row 5 vs. Row 16	76.45	18.43 to 134.5	Yes	***	0.0001
Row 5 vs. Row 17	51.88	-6.140 to 109.9	No	ns	0.2467
Row 5 vs. Row 18	65.7	7.685 to 123.7	Yes	**	0.0049
Row 5 vs. Row 19	57.53	-0.4900 to 115.5	No	ns	0.0574
Row 5 vs. Row 20	60.15	2.135 to 118.2	Yes	*	0.027
Row 5 vs. Row 21	60.93	2.910 to 118.9	Yes	*	0.0214
Row 5 vs. Row 22	39.55	-18.47 to 97.57	No	ns	0.9959
Row 5 vs. Row 23	53.4	-4.615 to 111.4	No	ns	0.1714
Row 5 vs. Row 27	53.28	-4.740 to 111.3	No	ns	0.1767
Row 5 vs. Row 28	47.65	-10.37 to 105.7	No	ns	0.5685
Row 5 vs. Row 29	43.63	-14.39 to 101.6	No	ns	0.8904
Row 5 vs. Row 30	47.18	-10.84 to 105.2	No	ns	0.6114
Row 5 vs. Row 31	41.63	-16.39 to 99.64	No	ns	0.9694
Row 5 vs. Row 32	34.95	-23.07 to 92.97	No	ns	>0.9999
Row 5 vs. Row 33	32.98	-25.04 to 90.99	No	ns	>0.9999
Row 5 vs. Row 34	25.63	-32.39 to 83.64	No	ns	>0.9999
Row 5 vs. Row 35	20.15	-37.87 to 78.17	No	ns	>0.9999
Row 5 vs. Row 36	12.1	-45.92 to 70.12	No	ns	>0.9999
Row 5 vs. Row 37	10.6	-47.42 to 68.62	No	ns	>0.9999
Row 5 vs. Row 38	10.33	-47.69 to 68.34	No	ns	>0.9999
Row 5 vs. Row 39	16.85	-41.17 to 74.87	No	ns	>0.9999
Row 5 vs. Row 40	21.9	-36.12 to 79.92	No	ns	>0.9999
Row 5 vs. Row 41	14.13	-43.89 to 72.14	No	ns	>0.9999
Row 5 vs. Row 42	14.85	-43.17 to 72.87	No	ns	>0.9999
Row 5 vs. Row 43	20.15	-37.87 to 78.17	No	ns	>0.9999
Row 5 vs. Row 44	22.75	-35.27 to 80.77	No	ns	>0.9999
Row 5 vs. Row 45	24.78	-33.24 to 82.79	No	ns	>0.9999
Row 5 vs. Row 46	9.6	-48.42 to 67.62	No	ns	>0.9999
Row 5 vs. Row 47	11.23	-46.79 to 69.24	No	ns	>0.9999
Row 5 vs. Row 48	13.48	-44.54 to 71.49	No	ns	>0.9999
Row 5 vs. Row 49	6.4	-51.62 to 64.42	No	ns	>0.9999
Row 6 vs. Row 7	11.7	-46.32 to 69.72	No	ns	>0.9999
Row 6 vs. Row 8	27.08	-30.94 to 85.09	No	ns	>0.9999
Row 6 vs. Row 9	6.625	-51.39 to 64.64	No	ns	>0.9999
Row 6 vs. Row 10	-2.125	-60.14 to 55.89	No	ns	>0.9999
Row 6 vs. Row 11	-17.23	-75.24 to 40.79	No	ns	>0.9999
Row 6 vs. Row 12	6.775	-51.24 to 64.79	No	ns	>0.9999
Row 6 vs. Row 13	35.05	-22.97 to 93.07	No	ns	>0.9999
Row 6 vs. Row 14	25.48	-32.54 to 83.49	No	ns	>0.9999
Row 6 vs. Row 15	31.85	-26.17 to 89.87	No	ns	>0.9999
Row 6 vs. Row 16	48.73	-9.290 to 106.7	No	ns	0.4736
Row 6 vs. Row 17	24.15	-33.87 to 82.17	No	ns	>0.9999
Row 6 vs. Row 18	37.98	-20.04 to 95.99	No	ns	0.9995
Row 6 vs. Row 19	29.8	-28.22 to 87.82	No	ns	>0.9999
Row 6 vs. Row 20	32.43	-25.59 to 90.44	No	ns	>0.9999
Row 6 vs. Row 21	33.2	-24.82 to 91.22	No	ns	>0.9999
Row 6 vs. Row 22	11.83	-46.19 to 69.84	No	ns	>0.9999
Row 6 vs. Row 23	25.68	-32.34 to 83.69	No	ns	>0.9999
Row 6 vs. Row 27	25.55	-32.47 to 83.57	No	ns	>0.9999
Row 6 vs. Row 28	19.93	-38.09 to 77.94	No	ns	>0.9999
Row 6 vs. Row 29	15.9	-42.12 to 73.92	No	ns	>0.9999
Row 6 vs. Row 30	19.45	-38.57 to 77.47	No	ns	>0.9999
Row 6 vs. Row 31	13.9	-44.12 to 71.92	No	ns	>0.9999
Row 6 vs. Row 32	7.225	-50.79 to 65.24	No	ns	>0.9999
Row 6 vs. Row 33	5.25	-52.77 to 63.27	No	ns	>0.9999
Row 6 vs. Row 34	-2.1	-60.12 to 55.92	No	ns	>0.9999
Row 6 vs. Row 35	-7.575	-65.59 to 50.44	No	ns	>0.9999
Row 6 vs. Row 36	-15.63	-73.64 to 42.39	No	ns	>0.9999
Row 6 vs. Row 37	-17.13	-75.14 to 40.89	No	ns	>0.9999
Row 6 vs. Row 38	-17.4	-75.42 to 40.62	No	ns	>0.9999
Row 6 vs. Row 39	-10.88	-68.89 to 47.14	No	ns	>0.9999
Row 6 vs. Row 40	-5.825	-63.84 to 52.19	No	ns	>0.9999
Row 6 vs. Row 41	-13.6	-71.62 to 44.42	No	ns	>0.9999
Row 6 vs. Row 42	-12.88	-70.89 to 45.14	No	ns	>0.9999
Row 6 vs. Row 43	-7.575	-65.59 to 50.44	No	ns	>0.9999
Row 6 vs. Row 44	-4.975	-62.99 to 53.04	No	ns	>0.9999
Row 6 vs. Row 45	-2.95	-60.97 to 55.07	No	ns	>0.9999
Row 6 vs. Row 46	-18.13	-76.14 to 39.89	No	ns	>0.9999
Row 6 vs. Row 47	-16.5	-74.52 to 41.52	No	ns	>0.9999
Row 6 vs. Row 48	-14.25	-72.27 to 43.77	No	ns	>0.9999
Row 6 vs. Row 49	-21.33	-79.34 to 36.69	No	ns	>0.9999
Row 7 vs. Row 8	15.38	-42.64 to 73.39	No	ns	>0.9999
Row 7 vs. Row 9	-5.075	-63.09 to 52.94	No	ns	>0.9999
Row 7 vs. Row 10	-13.83	-71.84 to 44.19	No	ns	>0.9999
Row 7 vs. Row 11	-28.93	-86.94 to 29.09	No	ns	>0.9999
Row 7 vs. Row 12	-4.925	-62.94 to 53.09	No	ns	>0.9999
Row 7 vs. Row 13	23.35	-34.67 to 81.37	No	ns	>0.9999
Row 7 vs. Row 14	13.78	-44.24 to 71.79	No	ns	>0.9999
Row 7 vs. Row 15	20.15	-37.87 to 78.17	No	ns	>0.9999
Row 7 vs. Row 16	37.03	-20.99 to 95.04	No	ns	>0.9999
Row 7 vs. Row 17	12.45	-45.57 to 70.47	No	ns	>0.9999
Row 7 vs. Row 18	26.28	-31.74 to 84.29	No	ns	>0.9999
Row 7 vs. Row 19	18.1	-39.92 to 76.12	No	ns	>0.9999
Row 7 vs. Row 20	20.73	-37.29 to 78.74	No	ns	>0.9999
Row 7 vs. Row 21	21.5	-36.52 to 79.52	No	ns	>0.9999
Row 7 vs. Row 22	0.125	-57.89 to 58.14	No	ns	>0.9999
Row 7 vs. Row 23	13.98	-44.04 to 71.99	No	ns	>0.9999
Row 7 vs. Row 27	13.85	-44.17 to 71.87	No	ns	>0.9999
Row 7 vs. Row 28	8.225	-49.79 to 66.24	No	ns	>0.9999
Row 7 vs. Row 29	4.2	-53.82 to 62.22	No	ns	>0.9999
Row 7 vs. Row 30	7.75	-50.27 to 65.77	No	ns	>0.9999
Row 7 vs. Row 31	2.2	-55.82 to 60.22	No	ns	>0.9999
Row 7 vs. Row 32	-4.475	-62.49 to 53.54	No	ns	>0.9999
Row 7 vs. Row 33	-6.45	-64.47 to 51.57	No	ns	>0.9999
Row 7 vs. Row 34	-13.8	-71.82 to 44.22	No	ns	>0.9999
Row 7 vs. Row 35	-19.28	-77.29 to 38.74	No	ns	>0.9999
Row 7 vs. Row 36	-27.33	-85.34 to 30.69	No	ns	>0.9999
Row 7 vs. Row 37	-28.83	-86.84 to 29.19	No	ns	>0.9999
Row 7 vs. Row 38	-29.1	-87.12 to 28.92	No	ns	>0.9999
Row 7 vs. Row 39	-22.58	-80.59 to 35.44	No	ns	>0.9999
Row 7 vs. Row 40	-17.53	-75.54 to 40.49	No	ns	>0.9999
Row 7 vs. Row 41	-25.3	-83.32 to 32.72	No	ns	>0.9999
Row 7 vs. Row 42	-24.58	-82.59 to 33.44	No	ns	>0.9999
Row 7 vs. Row 43	-19.28	-77.29 to 38.74	No	ns	>0.9999
Row 7 vs. Row 44	-16.68	-74.69 to 41.34	No	ns	>0.9999
Row 7 vs. Row 45	-14.65	-72.67 to 43.37	No	ns	>0.9999
Row 7 vs. Row 46	-29.83	-87.84 to 28.19	No	ns	>0.9999
Row 7 vs. Row 47	-28.2	-86.22 to 29.82	No	ns	>0.9999
Row 7 vs. Row 48	-25.95	-83.97 to 32.07	No	ns	>0.9999
Row 7 vs. Row 49	-33.03	-91.04 to 24.99	No	ns	>0.9999
Row 8 vs. Row 9	-20.45	-78.47 to 37.57	No	ns	>0.9999
Row 8 vs. Row 10	-29.2	-87.22 to 28.82	No	ns	>0.9999
Row 8 vs. Row 11	-44.3	-102.3 to 13.72	No	ns	0.8487
Row 8 vs. Row 12	-20.3	-78.32 to 37.72	No	ns	>0.9999
Row 8 vs. Row 13	7.975	-50.04 to 65.99	No	ns	>0.9999
Row 8 vs. Row 14	-1.6	-59.62 to 56.42	No	ns	>0.9999
Row 8 vs. Row 15	4.775	-53.24 to 62.79	No	ns	>0.9999
Row 8 vs. Row 16	21.65	-36.37 to 79.67	No	ns	>0.9999
Row 8 vs. Row 17	-2.925	-60.94 to 55.09	No	ns	>0.9999
Row 8 vs. Row 18	10.9	-47.12 to 68.92	No	ns	>0.9999
Row 8 vs. Row 19	2.725	-55.29 to 60.74	No	ns	>0.9999
Row 8 vs. Row 20	5.35	-52.67 to 63.37	No	ns	>0.9999
Row 8 vs. Row 21	6.125	-51.89 to 64.14	No	ns	>0.9999
Row 8 vs. Row 22	-15.25	-73.27 to 42.77	No	ns	>0.9999
Row 8 vs. Row 23	-1.4	-59.42 to 56.62	No	ns	>0.9999
Row 8 vs. Row 27	-1.525	-59.54 to 56.49	No	ns	>0.9999
Row 8 vs. Row 28	-7.15	-65.17 to 50.87	No	ns	>0.9999
Row 8 vs. Row 29	-11.18	-69.19 to 46.84	No	ns	>0.9999
Row 8 vs. Row 30	-7.625	-65.64 to 50.39	No	ns	>0.9999
Row 8 vs. Row 31	-13.18	-71.19 to 44.84	No	ns	>0.9999
Row 8 vs. Row 32	-19.85	-77.87 to 38.17	No	ns	>0.9999
Row 8 vs. Row 33	-21.83	-79.84 to 36.19	No	ns	>0.9999
Row 8 vs. Row 34	-29.18	-87.19 to 28.84	No	ns	>0.9999
Row 8 vs. Row 35	-34.65	-92.67 to 23.37	No	ns	>0.9999
Row 8 vs. Row 36	-42.7	-100.7 to 15.32	No	ns	0.9351
Row 8 vs. Row 37	-44.2	-102.2 to 13.82	No	ns	0.8554
Row 8 vs. Row 38	-44.48	-102.5 to 13.54	No	ns	0.8368
Row 8 vs. Row 39	-37.95	-95.97 to 20.07	No	ns	0.9996
Row 8 vs. Row 40	-32.9	-90.92 to 25.12	No	ns	>0.9999
Row 8 vs. Row 41	-40.68	-98.69 to 17.34	No	ns	0.9865
Row 8 vs. Row 42	-39.95	-97.97 to 18.07	No	ns	0.9936
Row 8 vs. Row 43	-34.65	-92.67 to 23.37	No	ns	>0.9999
Row 8 vs. Row 44	-32.05	-90.07 to 25.97	No	ns	>0.9999
Row 8 vs. Row 45	-30.03	-88.04 to 27.99	No	ns	>0.9999
Row 8 vs. Row 46	-45.2	-103.2 to 12.82	No	ns	0.7827
Row 8 vs. Row 47	-43.58	-101.6 to 14.44	No	ns	0.8932
Row 8 vs. Row 48	-41.33	-99.34 to 16.69	No	ns	0.976
Row 8 vs. Row 49	-48.4	-106.4 to 9.615	No	ns	0.5017
Row 9 vs. Row 10	-8.75	-66.77 to 49.27	No	ns	>0.9999
Row 9 vs. Row 11	-23.85	-81.87 to 34.17	No	ns	>0.9999
Row 9 vs. Row 12	0.15	-57.87 to 58.17	No	ns	>0.9999
Row 9 vs. Row 13	28.43	-29.59 to 86.44	No	ns	>0.9999
Row 9 vs. Row 14	18.85	-39.17 to 76.87	No	ns	>0.9999
Row 9 vs. Row 15	25.23	-32.79 to 83.24	No	ns	>0.9999
Row 9 vs. Row 16	42.1	-15.92 to 100.1	No	ns	0.9565
Row 9 vs. Row 17	17.53	-40.49 to 75.54	No	ns	>0.9999
Row 9 vs. Row 18	31.35	-26.67 to 89.37	No	ns	>0.9999
Row 9 vs. Row 19	23.18	-34.84 to 81.19	No	ns	>0.9999
Row 9 vs. Row 20	25.8	-32.22 to 83.82	No	ns	>0.9999
Row 9 vs. Row 21	26.58	-31.44 to 84.59	No	ns	>0.9999
Row 9 vs. Row 22	5.2	-52.82 to 63.22	No	ns	>0.9999
Row 9 vs. Row 23	19.05	-38.97 to 77.07	No	ns	>0.9999
Row 9 vs. Row 27	18.93	-39.09 to 76.94	No	ns	>0.9999
Row 9 vs. Row 28	13.3	-44.72 to 71.32	No	ns	>0.9999
Row 9 vs. Row 29	9.275	-48.74 to 67.29	No	ns	>0.9999
Row 9 vs. Row 30	12.83	-45.19 to 70.84	No	ns	>0.9999
Row 9 vs. Row 31	7.275	-50.74 to 65.29	No	ns	>0.9999
Row 9 vs. Row 32	0.6	-57.42 to 58.62	No	ns	>0.9999
Row 9 vs. Row 33	-1.375	-59.39 to 56.64	No	ns	>0.9999
Row 9 vs. Row 34	-8.725	-66.74 to 49.29	No	ns	>0.9999
Row 9 vs. Row 35	-14.2	-72.22 to 43.82	No	ns	>0.9999
Row 9 vs. Row 36	-22.25	-80.27 to 35.77	No	ns	>0.9999
Row 9 vs. Row 37	-23.75	-81.77 to 34.27	No	ns	>0.9999
Row 9 vs. Row 38	-24.03	-82.04 to 33.99	No	ns	>0.9999
Row 9 vs. Row 39	-17.5	-75.52 to 40.52	No	ns	>0.9999
Row 9 vs. Row 40	-12.45	-70.47 to 45.57	No	ns	>0.9999
Row 9 vs. Row 41	-20.23	-78.24 to 37.79	No	ns	>0.9999
Row 9 vs. Row 42	-19.5	-77.52 to 38.52	No	ns	>0.9999
Row 9 vs. Row 43	-14.2	-72.22 to 43.82	No	ns	>0.9999
Row 9 vs. Row 44	-11.6	-69.62 to 46.42	No	ns	>0.9999
Row 9 vs. Row 45	-9.575	-67.59 to 48.44	No	ns	>0.9999
Row 9 vs. Row 46	-24.75	-82.77 to 33.27	No	ns	>0.9999
Row 9 vs. Row 47	-23.13	-81.14 to 34.89	No	ns	>0.9999
Row 9 vs. Row 48	-20.88	-78.89 to 37.14	No	ns	>0.9999
Row 9 vs. Row 49	-27.95	-85.97 to 30.07	No	ns	>0.9999
Row 10 vs. Row 11	-15.1	-73.12 to 42.92	No	ns	>0.9999
Row 10 vs. Row 12	8.9	-49.12 to 66.92	No	ns	>0.9999
Row 10 vs. Row 13	37.18	-20.84 to 95.19	No	ns	0.9999
Row 10 vs. Row 14	27.6	-30.42 to 85.62	No	ns	>0.9999
Row 10 vs. Row 15	33.98	-24.04 to 91.99	No	ns	>0.9999
Row 10 vs. Row 16	50.85	-7.165 to 108.9	No	ns	0.3102
Row 10 vs. Row 17	26.28	-31.74 to 84.29	No	ns	>0.9999
Row 10 vs. Row 18	40.1	-17.92 to 98.12	No	ns	0.9924
Row 10 vs. Row 19	31.93	-26.09 to 89.94	No	ns	>0.9999
Row 10 vs. Row 20	34.55	-23.47 to 92.57	No	ns	>0.9999
Row 10 vs. Row 21	35.33	-22.69 to 93.34	No	ns	>0.9999
Row 10 vs. Row 22	13.95	-44.07 to 71.97	No	ns	>0.9999
Row 10 vs. Row 23	27.8	-30.22 to 85.82	No	ns	>0.9999
Row 10 vs. Row 27	27.68	-30.34 to 85.69	No	ns	>0.9999
Row 10 vs. Row 28	22.05	-35.97 to 80.07	No	ns	>0.9999
Row 10 vs. Row 29	18.03	-39.99 to 76.04	No	ns	>0.9999
Row 10 vs. Row 30	21.58	-36.44 to 79.59	No	ns	>0.9999
Row 10 vs. Row 31	16.03	-41.99 to 74.04	No	ns	>0.9999
Row 10 vs. Row 32	9.35	-48.67 to 67.37	No	ns	>0.9999
Row 10 vs. Row 33	7.375	-50.64 to 65.39	No	ns	>0.9999
Row 10 vs. Row 34	0.025	-57.99 to 58.04	No	ns	>0.9999
Row 10 vs. Row 35	-5.45	-63.47 to 52.57	No	ns	>0.9999
Row 10 vs. Row 36	-13.5	-71.52 to 44.52	No	ns	>0.9999
Row 10 vs. Row 37	-15	-73.02 to 43.02	No	ns	>0.9999
Row 10 vs. Row 38	-15.28	-73.29 to 42.74	No	ns	>0.9999
Row 10 vs. Row 39	-8.75	-66.77 to 49.27	No	ns	>0.9999
Row 10 vs. Row 40	-3.7	-61.72 to 54.32	No	ns	>0.9999
Row 10 vs. Row 41	-11.48	-69.49 to 46.54	No	ns	>0.9999
Row 10 vs. Row 42	-10.75	-68.77 to 47.27	No	ns	>0.9999
Row 10 vs. Row 43	-5.45	-63.47 to 52.57	No	ns	>0.9999
Row 10 vs. Row 44	-2.85	-60.87 to 55.17	No	ns	>0.9999
Row 10 vs. Row 45	-0.825	-58.84 to 57.19	No	ns	>0.9999
Row 10 vs. Row 46	-16	-74.02 to 42.02	No	ns	>0.9999
Row 10 vs. Row 47	-14.38	-72.39 to 43.64	No	ns	>0.9999
Row 10 vs. Row 48	-12.13	-70.14 to 45.89	No	ns	>0.9999
Row 10 vs. Row 49	-19.2	-77.22 to 38.82	No	ns	>0.9999
Row 11 vs. Row 12	24	-34.02 to 82.02	No	ns	>0.9999
Row 11 vs. Row 13	52.28	-5.740 to 110.3	No	ns	0.2248
Row 11 vs. Row 14	42.7	-15.32 to 100.7	No	ns	0.9351
Row 11 vs. Row 15	49.08	-8.940 to 107.1	No	ns	0.4441
Row 11 vs. Row 16	65.95	7.935 to 124.0	Yes	**	0.0045
Row 11 vs. Row 17	41.38	-16.64 to 99.39	No	ns	0.975
Row 11 vs. Row 18	55.2	-2.815 to 113.2	No	ns	0.1081
Row 11 vs. Row 19	47.03	-10.99 to 105.0	No	ns	0.625
Row 11 vs. Row 20	49.65	-8.365 to 107.7	No	ns	0.3976
Row 11 vs. Row 21	50.43	-7.590 to 108.4	No	ns	0.3396
Row 11 vs. Row 22	29.05	-28.97 to 87.07	No	ns	>0.9999
Row 11 vs. Row 23	42.9	-15.12 to 100.9	No	ns	0.9267
Row 11 vs. Row 27	42.78	-15.24 to 100.8	No	ns	0.9321
Row 11 vs. Row 28	37.15	-20.87 to 95.17	No	ns	0.9999
Row 11 vs. Row 29	33.13	-24.89 to 91.14	No	ns	>0.9999
Row 11 vs. Row 30	36.68	-21.34 to 94.69	No	ns	>0.9999
Row 11 vs. Row 31	31.13	-26.89 to 89.14	No	ns	>0.9999
Row 11 vs. Row 32	24.45	-33.57 to 82.47	No	ns	>0.9999
Row 11 vs. Row 33	22.48	-35.54 to 80.49	No	ns	>0.9999
Row 11 vs. Row 34	15.13	-42.89 to 73.14	No	ns	>0.9999
Row 11 vs. Row 35	9.65	-48.37 to 67.67	No	ns	>0.9999
Row 11 vs. Row 36	1.6	-56.42 to 59.62	No	ns	>0.9999
Row 11 vs. Row 37	0.1	-57.92 to 58.12	No	ns	>0.9999
Row 11 vs. Row 38	-0.175	-58.19 to 57.84	No	ns	>0.9999
Row 11 vs. Row 39	6.35	-51.67 to 64.37	No	ns	>0.9999
Row 11 vs. Row 40	11.4	-46.62 to 69.42	No	ns	>0.9999
Row 11 vs. Row 41	3.625	-54.39 to 61.64	No	ns	>0.9999
Row 11 vs. Row 42	4.35	-53.67 to 62.37	No	ns	>0.9999
Row 11 vs. Row 43	9.65	-48.37 to 67.67	No	ns	>0.9999
Row 11 vs. Row 44	12.25	-45.77 to 70.27	No	ns	>0.9999
Row 11 vs. Row 45	14.28	-43.74 to 72.29	No	ns	>0.9999
Row 11 vs. Row 46	-0.9	-58.92 to 57.12	No	ns	>0.9999
Row 11 vs. Row 47	0.725	-57.29 to 58.74	No	ns	>0.9999
Row 11 vs. Row 48	2.975	-55.04 to 60.99	No	ns	>0.9999
Row 11 vs. Row 49	-4.1	-62.12 to 53.92	No	ns	>0.9999
Row 12 vs. Row 13	28.28	-29.74 to 86.29	No	ns	>0.9999
Row 12 vs. Row 14	18.7	-39.32 to 76.72	No	ns	>0.9999
Row 12 vs. Row 15	25.08	-32.94 to 83.09	No	ns	>0.9999
Row 12 vs. Row 16	41.95	-16.07 to 99.97	No	ns	0.9609
Row 12 vs. Row 17	17.38	-40.64 to 75.39	No	ns	>0.9999
Row 12 vs. Row 18	31.2	-26.82 to 89.22	No	ns	>0.9999
Row 12 vs. Row 19	23.03	-34.99 to 81.04	No	ns	>0.9999
Row 12 vs. Row 20	25.65	-32.37 to 83.67	No	ns	>0.9999
Row 12 vs. Row 21	26.43	-31.59 to 84.44	No	ns	>0.9999
Row 12 vs. Row 22	5.05	-52.97 to 63.07	No	ns	>0.9999
Row 12 vs. Row 23	18.9	-39.12 to 76.92	No	ns	>0.9999
Row 12 vs. Row 27	18.78	-39.24 to 76.79	No	ns	>0.9999
Row 12 vs. Row 28	13.15	-44.87 to 71.17	No	ns	>0.9999
Row 12 vs. Row 29	9.125	-48.89 to 67.14	No	ns	>0.9999
Row 12 vs. Row 30	12.68	-45.34 to 70.69	No	ns	>0.9999
Row 12 vs. Row 31	7.125	-50.89 to 65.14	No	ns	>0.9999
Row 12 vs. Row 32	0.45	-57.57 to 58.47	No	ns	>0.9999
Row 12 vs. Row 33	-1.525	-59.54 to 56.49	No	ns	>0.9999
Row 12 vs. Row 34	-8.875	-66.89 to 49.14	No	ns	>0.9999
Row 12 vs. Row 35	-14.35	-72.37 to 43.67	No	ns	>0.9999
Row 12 vs. Row 36	-22.4	-80.42 to 35.62	No	ns	>0.9999
Row 12 vs. Row 37	-23.9	-81.92 to 34.12	No	ns	>0.9999
Row 12 vs. Row 38	-24.18	-82.19 to 33.84	No	ns	>0.9999
Row 12 vs. Row 39	-17.65	-75.67 to 40.37	No	ns	>0.9999
Row 12 vs. Row 40	-12.6	-70.62 to 45.42	No	ns	>0.9999
Row 12 vs. Row 41	-20.38	-78.39 to 37.64	No	ns	>0.9999
Row 12 vs. Row 42	-19.65	-77.67 to 38.37	No	ns	>0.9999
Row 12 vs. Row 43	-14.35	-72.37 to 43.67	No	ns	>0.9999
Row 12 vs. Row 44	-11.75	-69.77 to 46.27	No	ns	>0.9999
Row 12 vs. Row 45	-9.725	-67.74 to 48.29	No	ns	>0.9999
Row 12 vs. Row 46	-24.9	-82.92 to 33.12	No	ns	>0.9999
Row 12 vs. Row 47	-23.28	-81.29 to 34.74	No	ns	>0.9999
Row 12 vs. Row 48	-21.03	-79.04 to 36.99	No	ns	>0.9999
Row 12 vs. Row 49	-28.1	-86.12 to 29.92	No	ns	>0.9999
Row 13 vs. Row 14	-9.575	-67.59 to 48.44	No	ns	>0.9999
Row 13 vs. Row 15	-3.2	-61.22 to 54.82	No	ns	>0.9999
Row 13 vs. Row 16	13.68	-44.34 to 71.69	No	ns	>0.9999
Row 13 vs. Row 17	-10.9	-68.92 to 47.12	No	ns	>0.9999
Row 13 vs. Row 18	2.925	-55.09 to 60.94	No	ns	>0.9999
Row 13 vs. Row 19	-5.25	-63.27 to 52.77	No	ns	>0.9999
Row 13 vs. Row 20	-2.625	-60.64 to 55.39	No	ns	>0.9999
Row 13 vs. Row 21	-1.85	-59.87 to 56.17	No	ns	>0.9999
Row 13 vs. Row 22	-23.23	-81.24 to 34.79	No	ns	>0.9999
Row 13 vs. Row 23	-9.375	-67.39 to 48.64	No	ns	>0.9999
Row 13 vs. Row 27	-9.5	-67.52 to 48.52	No	ns	>0.9999
Row 13 vs. Row 28	-15.13	-73.14 to 42.89	No	ns	>0.9999
Row 13 vs. Row 29	-19.15	-77.17 to 38.87	No	ns	>0.9999
Row 13 vs. Row 30	-15.6	-73.62 to 42.42	No	ns	>0.9999
Row 13 vs. Row 31	-21.15	-79.17 to 36.87	No	ns	>0.9999
Row 13 vs. Row 32	-27.83	-85.84 to 30.19	No	ns	>0.9999
Row 13 vs. Row 33	-29.8	-87.82 to 28.22	No	ns	>0.9999
Row 13 vs. Row 34	-37.15	-95.17 to 20.87	No	ns	0.9999
Row 13 vs. Row 35	-42.63	-100.6 to 15.39	No	ns	0.9381
Row 13 vs. Row 36	-50.68	-108.7 to 7.340	No	ns	0.3221
Row 13 vs. Row 37	-52.18	-110.2 to 5.840	No	ns	0.2302
Row 13 vs. Row 38	-52.45	-110.5 to 5.565	No	ns	0.2157
Row 13 vs. Row 39	-45.93	-103.9 to 12.09	No	ns	0.7227
Row 13 vs. Row 40	-40.88	-98.89 to 17.14	No	ns	0.9838
Row 13 vs. Row 41	-48.65	-106.7 to 9.365	No	ns	0.4801
Row 13 vs. Row 42	-47.93	-105.9 to 10.09	No	ns	0.5438
Row 13 vs. Row 43	-42.63	-100.6 to 15.39	No	ns	0.9381
Row 13 vs. Row 44	-40.03	-98.04 to 17.99	No	ns	0.993
Row 13 vs. Row 45	-38	-96.02 to 20.02	No	ns	0.9995
Row 13 vs. Row 46	-53.18	-111.2 to 4.840	No	ns	0.1811
Row 13 vs. Row 47	-51.55	-109.6 to 6.465	No	ns	0.2657
Row 13 vs. Row 48	-49.3	-107.3 to 8.715	No	ns	0.4256
Row 13 vs. Row 49	-56.38	-114.4 to 1.640	No	ns	0.0789
Row 14 vs. Row 15	6.375	-51.64 to 64.39	No	ns	>0.9999
Row 14 vs. Row 16	23.25	-34.77 to 81.27	No	ns	>0.9999
Row 14 vs. Row 17	-1.325	-59.34 to 56.69	No	ns	>0.9999
Row 14 vs. Row 18	12.5	-45.52 to 70.52	No	ns	>0.9999
Row 14 vs. Row 19	4.325	-53.69 to 62.34	No	ns	>0.9999
Row 14 vs. Row 20	6.95	-51.07 to 64.97	No	ns	>0.9999
Row 14 vs. Row 21	7.725	-50.29 to 65.74	No	ns	>0.9999
Row 14 vs. Row 22	-13.65	-71.67 to 44.37	No	ns	>0.9999
Row 14 vs. Row 23	0.2	-57.82 to 58.22	No	ns	>0.9999
Row 14 vs. Row 27	0.075	-57.94 to 58.09	No	ns	>0.9999
Row 14 vs. Row 28	-5.55	-63.57 to 52.47	No	ns	>0.9999
Row 14 vs. Row 29	-9.575	-67.59 to 48.44	No	ns	>0.9999
Row 14 vs. Row 30	-6.025	-64.04 to 51.99	No	ns	>0.9999
Row 14 vs. Row 31	-11.58	-69.59 to 46.44	No	ns	>0.9999
Row 14 vs. Row 32	-18.25	-76.27 to 39.77	No	ns	>0.9999
Row 14 vs. Row 33	-20.23	-78.24 to 37.79	No	ns	>0.9999
Row 14 vs. Row 34	-27.58	-85.59 to 30.44	No	ns	>0.9999
Row 14 vs. Row 35	-33.05	-91.07 to 24.97	No	ns	>0.9999
Row 14 vs. Row 36	-41.1	-99.12 to 16.92	No	ns	0.9802
Row 14 vs. Row 37	-42.6	-100.6 to 15.42	No	ns	0.9391
Row 14 vs. Row 38	-42.88	-100.9 to 15.14	No	ns	0.9278
Row 14 vs. Row 39	-36.35	-94.37 to 21.67	No	ns	>0.9999
Row 14 vs. Row 40	-31.3	-89.32 to 26.72	No	ns	>0.9999
Row 14 vs. Row 41	-39.08	-97.09 to 18.94	No	ns	0.9977
Row 14 vs. Row 42	-38.35	-96.37 to 19.67	No	ns	0.9992
Row 14 vs. Row 43	-33.05	-91.07 to 24.97	No	ns	>0.9999
Row 14 vs. Row 44	-30.45	-88.47 to 27.57	No	ns	>0.9999
Row 14 vs. Row 45	-28.43	-86.44 to 29.59	No	ns	>0.9999
Row 14 vs. Row 46	-43.6	-101.6 to 14.42	No	ns	0.8918
Row 14 vs. Row 47	-41.98	-99.99 to 16.04	No	ns	0.9602
Row 14 vs. Row 48	-39.73	-97.74 to 18.29	No	ns	0.995
Row 14 vs. Row 49	-46.8	-104.8 to 11.22	No	ns	0.6453
Row 15 vs. Row 16	16.88	-41.14 to 74.89	No	ns	>0.9999
Row 15 vs. Row 17	-7.7	-65.72 to 50.32	No	ns	>0.9999
Row 15 vs. Row 18	6.125	-51.89 to 64.14	No	ns	>0.9999
Row 15 vs. Row 19	-2.05	-60.07 to 55.97	No	ns	>0.9999
Row 15 vs. Row 20	0.575	-57.44 to 58.59	No	ns	>0.9999
Row 15 vs. Row 21	1.35	-56.67 to 59.37	No	ns	>0.9999
Row 15 vs. Row 22	-20.03	-78.04 to 37.99	No	ns	>0.9999
Row 15 vs. Row 23	-6.175	-64.19 to 51.84	No	ns	>0.9999
Row 15 vs. Row 27	-6.3	-64.32 to 51.72	No	ns	>0.9999
Row 15 vs. Row 28	-11.93	-69.94 to 46.09	No	ns	>0.9999
Row 15 vs. Row 29	-15.95	-73.97 to 42.07	No	ns	>0.9999
Row 15 vs. Row 30	-12.4	-70.42 to 45.62	No	ns	>0.9999
Row 15 vs. Row 31	-17.95	-75.97 to 40.07	No	ns	>0.9999
Row 15 vs. Row 32	-24.63	-82.64 to 33.39	No	ns	>0.9999
Row 15 vs. Row 33	-26.6	-84.62 to 31.42	No	ns	>0.9999
Row 15 vs. Row 34	-33.95	-91.97 to 24.07	No	ns	>0.9999
Row 15 vs. Row 35	-39.43	-97.44 to 18.59	No	ns	0.9965
Row 15 vs. Row 36	-47.48	-105.5 to 10.54	No	ns	0.5843
Row 15 vs. Row 37	-48.98	-107.0 to 9.040	No	ns	0.4525
Row 15 vs. Row 38	-49.25	-107.3 to 8.765	No	ns	0.4297
Row 15 vs. Row 39	-42.73	-100.7 to 15.29	No	ns	0.9341
Row 15 vs. Row 40	-37.68	-95.69 to 20.34	No	ns	0.9997
Row 15 vs. Row 41	-45.45	-103.5 to 12.57	No	ns	0.7626
Row 15 vs. Row 42	-44.73	-102.7 to 13.29	No	ns	0.8189
Row 15 vs. Row 43	-39.43	-97.44 to 18.59	No	ns	0.9965
Row 15 vs. Row 44	-36.83	-94.84 to 21.19	No	ns	>0.9999
Row 15 vs. Row 45	-34.8	-92.82 to 23.22	No	ns	>0.9999
Row 15 vs. Row 46	-49.98	-108.0 to 8.040	No	ns	0.3726
Row 15 vs. Row 47	-48.35	-106.4 to 9.665	No	ns	0.5061
Row 15 vs. Row 48	-46.1	-104.1 to 11.92	No	ns	0.7075
Row 15 vs. Row 49	-53.18	-111.2 to 4.840	No	ns	0.1811
Row 16 vs. Row 17	-24.58	-82.59 to 33.44	No	ns	>0.9999
Row 16 vs. Row 18	-10.75	-68.77 to 47.27	No	ns	>0.9999
Row 16 vs. Row 19	-18.93	-76.94 to 39.09	No	ns	>0.9999
Row 16 vs. Row 20	-16.3	-74.32 to 41.72	No	ns	>0.9999
Row 16 vs. Row 21	-15.53	-73.54 to 42.49	No	ns	>0.9999
Row 16 vs. Row 22	-36.9	-94.92 to 21.12	No	ns	>0.9999
Row 16 vs. Row 23	-23.05	-81.07 to 34.97	No	ns	>0.9999
Row 16 vs. Row 27	-23.18	-81.19 to 34.84	No	ns	>0.9999
Row 16 vs. Row 28	-28.8	-86.82 to 29.22	No	ns	>0.9999
Row 16 vs. Row 29	-32.83	-90.84 to 25.19	No	ns	>0.9999
Row 16 vs. Row 30	-29.28	-87.29 to 28.74	No	ns	>0.9999
Row 16 vs. Row 31	-34.83	-92.84 to 23.19	No	ns	>0.9999
Row 16 vs. Row 32	-41.5	-99.52 to 16.52	No	ns	0.9723
Row 16 vs. Row 33	-43.48	-101.5 to 14.54	No	ns	0.8987
Row 16 vs. Row 34	-50.83	-108.8 to 7.190	No	ns	0.3119
Row 16 vs. Row 35	-56.3	-114.3 to 1.715	No	ns	0.0805
Row 16 vs. Row 36	-64.35	-122.4 to -6.335	Yes	**	0.0075
Row 16 vs. Row 37	-65.85	-123.9 to -7.835	Yes	**	0.0047
Row 16 vs. Row 38	-66.13	-124.1 to -8.110	Yes	**	0.0043
Row 16 vs. Row 39	-59.6	-117.6 to -1.585	Yes	*	0.0317
Row 16 vs. Row 40	-54.55	-112.6 to 3.465	No	ns	0.1281
Row 16 vs. Row 41	-62.33	-120.3 to -4.310	Yes	*	0.014
Row 16 vs. Row 42	-61.6	-119.6 to -3.585	Yes	*	0.0175
Row 16 vs. Row 43	-56.3	-114.3 to 1.715	No	ns	0.0805
Row 16 vs. Row 44	-53.7	-111.7 to 4.315	No	ns	0.159
Row 16 vs. Row 45	-51.68	-109.7 to 6.340	No	ns	0.2583
Row 16 vs. Row 46	-66.85	-124.9 to -8.835	Yes	**	0.0034
Row 16 vs. Row 47	-65.23	-123.2 to -7.210	Yes	**	0.0057
Row 16 vs. Row 48	-62.98	-121.0 to -4.960	Yes	*	0.0115
Row 16 vs. Row 49	-70.05	-128.1 to -12.03	Yes	**	0.0012
Row 17 vs. Row 18	13.83	-44.19 to 71.84	No	ns	>0.9999
Row 17 vs. Row 19	5.65	-52.37 to 63.67	No	ns	>0.9999
Row 17 vs. Row 20	8.275	-49.74 to 66.29	No	ns	>0.9999
Row 17 vs. Row 21	9.05	-48.97 to 67.07	No	ns	>0.9999
Row 17 vs. Row 22	-12.33	-70.34 to 45.69	No	ns	>0.9999
Row 17 vs. Row 23	1.525	-56.49 to 59.54	No	ns	>0.9999
Row 17 vs. Row 27	1.4	-56.62 to 59.42	No	ns	>0.9999
Row 17 vs. Row 28	-4.225	-62.24 to 53.79	No	ns	>0.9999
Row 17 vs. Row 29	-8.25	-66.27 to 49.77	No	ns	>0.9999
Row 17 vs. Row 30	-4.7	-62.72 to 53.32	No	ns	>0.9999
Row 17 vs. Row 31	-10.25	-68.27 to 47.77	No	ns	>0.9999
Row 17 vs. Row 32	-16.93	-74.94 to 41.09	No	ns	>0.9999
Row 17 vs. Row 33	-18.9	-76.92 to 39.12	No	ns	>0.9999
Row 17 vs. Row 34	-26.25	-84.27 to 31.77	No	ns	>0.9999
Row 17 vs. Row 35	-31.73	-89.74 to 26.29	No	ns	>0.9999
Row 17 vs. Row 36	-39.78	-97.79 to 18.24	No	ns	0.9947
Row 17 vs. Row 37	-41.28	-99.29 to 16.74	No	ns	0.977
Row 17 vs. Row 38	-41.55	-99.57 to 16.47	No	ns	0.9712
Row 17 vs. Row 39	-35.03	-93.04 to 22.99	No	ns	>0.9999
Row 17 vs. Row 40	-29.98	-87.99 to 28.04	No	ns	>0.9999
Row 17 vs. Row 41	-37.75	-95.77 to 20.27	No	ns	0.9997
Row 17 vs. Row 42	-37.03	-95.04 to 20.99	No	ns	>0.9999
Row 17 vs. Row 43	-31.73	-89.74 to 26.29	No	ns	>0.9999
Row 17 vs. Row 44	-29.13	-87.14 to 28.89	No	ns	>0.9999
Row 17 vs. Row 45	-27.1	-85.12 to 30.92	No	ns	>0.9999
Row 17 vs. Row 46	-42.28	-100.3 to 15.74	No	ns	0.9509
Row 17 vs. Row 47	-40.65	-98.67 to 17.37	No	ns	0.9868
Row 17 vs. Row 48	-38.4	-96.42 to 19.62	No	ns	0.9991
Row 17 vs. Row 49	-45.48	-103.5 to 12.54	No	ns	0.7605
Row 18 vs. Row 19	-8.175	-66.19 to 49.84	No	ns	>0.9999
Row 18 vs. Row 20	-5.55	-63.57 to 52.47	No	ns	>0.9999
Row 18 vs. Row 21	-4.775	-62.79 to 53.24	No	ns	>0.9999
Row 18 vs. Row 22	-26.15	-84.17 to 31.87	No	ns	>0.9999
Row 18 vs. Row 23	-12.3	-70.32 to 45.72	No	ns	>0.9999
Row 18 vs. Row 27	-12.43	-70.44 to 45.59	No	ns	>0.9999
Row 18 vs. Row 28	-18.05	-76.07 to 39.97	No	ns	>0.9999
Row 18 vs. Row 29	-22.08	-80.09 to 35.94	No	ns	>0.9999
Row 18 vs. Row 30	-18.53	-76.54 to 39.49	No	ns	>0.9999
Row 18 vs. Row 31	-24.08	-82.09 to 33.94	No	ns	>0.9999
Row 18 vs. Row 32	-30.75	-88.77 to 27.27	No	ns	>0.9999
Row 18 vs. Row 33	-32.73	-90.74 to 25.29	No	ns	>0.9999
Row 18 vs. Row 34	-40.08	-98.09 to 17.94	No	ns	0.9926
Row 18 vs. Row 35	-45.55	-103.6 to 12.47	No	ns	0.7543
Row 18 vs. Row 36	-53.6	-111.6 to 4.415	No	ns	0.1631
Row 18 vs. Row 37	-55.1	-113.1 to 2.915	No	ns	0.111
Row 18 vs. Row 38	-55.38	-113.4 to 2.640	No	ns	0.1032
Row 18 vs. Row 39	-48.85	-106.9 to 9.165	No	ns	0.463
Row 18 vs. Row 40	-43.8	-101.8 to 14.22	No	ns	0.8803
Row 18 vs. Row 41	-51.58	-109.6 to 6.440	No	ns	0.2642
Row 18 vs. Row 42	-50.85	-108.9 to 7.165	No	ns	0.3102
Row 18 vs. Row 43	-45.55	-103.6 to 12.47	No	ns	0.7543
Row 18 vs. Row 44	-42.95	-101.0 to 15.07	No	ns	0.9245
Row 18 vs. Row 45	-40.93	-98.94 to 17.09	No	ns	0.983
Row 18 vs. Row 46	-56.1	-114.1 to 1.915	No	ns	0.085
Row 18 vs. Row 47	-54.48	-112.5 to 3.540	No	ns	0.1306
Row 18 vs. Row 48	-52.23	-110.2 to 5.790	No	ns	0.2275
Row 18 vs. Row 49	-59.3	-117.3 to -1.285	Yes	*	0.0346
Row 19 vs. Row 20	2.625	-55.39 to 60.64	No	ns	>0.9999
Row 19 vs. Row 21	3.4	-54.62 to 61.42	No	ns	>0.9999
Row 19 vs. Row 22	-17.98	-75.99 to 40.04	No	ns	>0.9999
Row 19 vs. Row 23	-4.125	-62.14 to 53.89	No	ns	>0.9999
Row 19 vs. Row 27	-4.25	-62.27 to 53.77	No	ns	>0.9999
Row 19 vs. Row 28	-9.875	-67.89 to 48.14	No	ns	>0.9999
Row 19 vs. Row 29	-13.9	-71.92 to 44.12	No	ns	>0.9999
Row 19 vs. Row 30	-10.35	-68.37 to 47.67	No	ns	>0.9999
Row 19 vs. Row 31	-15.9	-73.92 to 42.12	No	ns	>0.9999
Row 19 vs. Row 32	-22.58	-80.59 to 35.44	No	ns	>0.9999
Row 19 vs. Row 33	-24.55	-82.57 to 33.47	No	ns	>0.9999
Row 19 vs. Row 34	-31.9	-89.92 to 26.12	No	ns	>0.9999
Row 19 vs. Row 35	-37.38	-95.39 to 20.64	No	ns	0.9998
Row 19 vs. Row 36	-45.43	-103.4 to 12.59	No	ns	0.7646
Row 19 vs. Row 37	-46.93	-104.9 to 11.09	No	ns	0.6341
Row 19 vs. Row 38	-47.2	-105.2 to 10.82	No	ns	0.6092
Row 19 vs. Row 39	-40.68	-98.69 to 17.34	No	ns	0.9865
Row 19 vs. Row 40	-35.63	-93.64 to 22.39	No	ns	>0.9999
Row 19 vs. Row 41	-43.4	-101.4 to 14.62	No	ns	0.9026
Row 19 vs. Row 42	-42.68	-100.7 to 15.34	No	ns	0.9361
Row 19 vs. Row 43	-37.38	-95.39 to 20.64	No	ns	0.9998
Row 19 vs. Row 44	-34.78	-92.79 to 23.24	No	ns	>0.9999
Row 19 vs. Row 45	-32.75	-90.77 to 25.27	No	ns	>0.9999
Row 19 vs. Row 46	-47.93	-105.9 to 10.09	No	ns	0.5438
Row 19 vs. Row 47	-46.3	-104.3 to 11.72	No	ns	0.69
Row 19 vs. Row 48	-44.05	-102.1 to 13.97	No	ns	0.865
Row 19 vs. Row 49	-51.13	-109.1 to 6.890	No	ns	0.2921
Row 20 vs. Row 21	0.775	-57.24 to 58.79	No	ns	>0.9999
Row 20 vs. Row 22	-20.6	-78.62 to 37.42	No	ns	>0.9999
Row 20 vs. Row 23	-6.75	-64.77 to 51.27	No	ns	>0.9999
Row 20 vs. Row 27	-6.875	-64.89 to 51.14	No	ns	>0.9999
Row 20 vs. Row 28	-12.5	-70.52 to 45.52	No	ns	>0.9999
Row 20 vs. Row 29	-16.53	-74.54 to 41.49	No	ns	>0.9999
Row 20 vs. Row 30	-12.98	-70.99 to 45.04	No	ns	>0.9999
Row 20 vs. Row 31	-18.53	-76.54 to 39.49	No	ns	>0.9999
Row 20 vs. Row 32	-25.2	-83.22 to 32.82	No	ns	>0.9999
Row 20 vs. Row 33	-27.18	-85.19 to 30.84	No	ns	>0.9999
Row 20 vs. Row 34	-34.53	-92.54 to 23.49	No	ns	>0.9999
Row 20 vs. Row 35	-40	-98.02 to 18.02	No	ns	0.9932
Row 20 vs. Row 36	-48.05	-106.1 to 9.965	No	ns	0.5326
Row 20 vs. Row 37	-49.55	-107.6 to 8.465	No	ns	0.4055
Row 20 vs. Row 38	-49.83	-107.8 to 8.190	No	ns	0.3841
Row 20 vs. Row 39	-43.3	-101.3 to 14.72	No	ns	0.9078
Row 20 vs. Row 40	-38.25	-96.27 to 19.77	No	ns	0.9993
Row 20 vs. Row 41	-46.03	-104.0 to 11.99	No	ns	0.7141
Row 20 vs. Row 42	-45.3	-103.3 to 12.72	No	ns	0.7747
Row 20 vs. Row 43	-40	-98.02 to 18.02	No	ns	0.9932
Row 20 vs. Row 44	-37.4	-95.42 to 20.62	No	ns	0.9998
Row 20 vs. Row 45	-35.38	-93.39 to 22.64	No	ns	>0.9999
Row 20 vs. Row 46	-50.55	-108.6 to 7.465	No	ns	0.3308
Row 20 vs. Row 47	-48.93	-106.9 to 9.090	No	ns	0.4567
Row 20 vs. Row 48	-46.68	-104.7 to 11.34	No	ns	0.6566
Row 20 vs. Row 49	-53.75	-111.8 to 4.265	No	ns	0.1571
Row 21 vs. Row 22	-21.38	-79.39 to 36.64	No	ns	>0.9999
Row 21 vs. Row 23	-7.525	-65.54 to 50.49	No	ns	>0.9999
Row 21 vs. Row 27	-7.65	-65.67 to 50.37	No	ns	>0.9999
Row 21 vs. Row 28	-13.28	-71.29 to 44.74	No	ns	>0.9999
Row 21 vs. Row 29	-17.3	-75.32 to 40.72	No	ns	>0.9999
Row 21 vs. Row 30	-13.75	-71.77 to 44.27	No	ns	>0.9999
Row 21 vs. Row 31	-19.3	-77.32 to 38.72	No	ns	>0.9999
Row 21 vs. Row 32	-25.98	-83.99 to 32.04	No	ns	>0.9999
Row 21 vs. Row 33	-27.95	-85.97 to 30.07	No	ns	>0.9999
Row 21 vs. Row 34	-35.3	-93.32 to 22.72	No	ns	>0.9999
Row 21 vs. Row 35	-40.78	-98.79 to 17.24	No	ns	0.9852
Row 21 vs. Row 36	-48.83	-106.8 to 9.190	No	ns	0.4651
Row 21 vs. Row 37	-50.33	-108.3 to 7.690	No	ns	0.3468
Row 21 vs. Row 38	-50.6	-108.6 to 7.415	No	ns	0.3273
Row 21 vs. Row 39	-44.08	-102.1 to 13.94	No	ns	0.8634
Row 21 vs. Row 40	-39.03	-97.04 to 18.99	No	ns	0.9979
Row 21 vs. Row 41	-46.8	-104.8 to 11.22	No	ns	0.6453
Row 21 vs. Row 42	-46.08	-104.1 to 11.94	No	ns	0.7097
Row 21 vs. Row 43	-40.78	-98.79 to 17.24	No	ns	0.9852
Row 21 vs. Row 44	-38.18	-96.19 to 19.84	No	ns	0.9994
Row 21 vs. Row 45	-36.15	-94.17 to 21.87	No	ns	>0.9999
Row 21 vs. Row 46	-51.33	-109.3 to 6.690	No	ns	0.2795
Row 21 vs. Row 47	-49.7	-107.7 to 8.315	No	ns	0.3937
Row 21 vs. Row 48	-47.45	-105.5 to 10.57	No	ns	0.5865
Row 21 vs. Row 49	-54.53	-112.5 to 3.490	No	ns	0.1289
Row 22 vs. Row 23	13.85	-44.17 to 71.87	No	ns	>0.9999
Row 22 vs. Row 27	13.73	-44.29 to 71.74	No	ns	>0.9999
Row 22 vs. Row 28	8.1	-49.92 to 66.12	No	ns	>0.9999
Row 22 vs. Row 29	4.075	-53.94 to 62.09	No	ns	>0.9999
Row 22 vs. Row 30	7.625	-50.39 to 65.64	No	ns	>0.9999
Row 22 vs. Row 31	2.075	-55.94 to 60.09	No	ns	>0.9999
Row 22 vs. Row 32	-4.6	-62.62 to 53.42	No	ns	>0.9999
Row 22 vs. Row 33	-6.575	-64.59 to 51.44	No	ns	>0.9999
Row 22 vs. Row 34	-13.93	-71.94 to 44.09	No	ns	>0.9999
Row 22 vs. Row 35	-19.4	-77.42 to 38.62	No	ns	>0.9999
Row 22 vs. Row 36	-27.45	-85.47 to 30.57	No	ns	>0.9999
Row 22 vs. Row 37	-28.95	-86.97 to 29.07	No	ns	>0.9999
Row 22 vs. Row 38	-29.23	-87.24 to 28.79	No	ns	>0.9999
Row 22 vs. Row 39	-22.7	-80.72 to 35.32	No	ns	>0.9999
Row 22 vs. Row 40	-17.65	-75.67 to 40.37	No	ns	>0.9999
Row 22 vs. Row 41	-25.43	-83.44 to 32.59	No	ns	>0.9999
Row 22 vs. Row 42	-24.7	-82.72 to 33.32	No	ns	>0.9999
Row 22 vs. Row 43	-19.4	-77.42 to 38.62	No	ns	>0.9999
Row 22 vs. Row 44	-16.8	-74.82 to 41.22	No	ns	>0.9999
Row 22 vs. Row 45	-14.78	-72.79 to 43.24	No	ns	>0.9999
Row 22 vs. Row 46	-29.95	-87.97 to 28.07	No	ns	>0.9999
Row 22 vs. Row 47	-28.33	-86.34 to 29.69	No	ns	>0.9999
Row 22 vs. Row 48	-26.08	-84.09 to 31.94	No	ns	>0.9999
Row 22 vs. Row 49	-33.15	-91.17 to 24.87	No	ns	>0.9999
Row 23 vs. Row 27	-0.125	-58.14 to 57.89	No	ns	>0.9999
Row 23 vs. Row 28	-5.75	-63.77 to 52.27	No	ns	>0.9999
Row 23 vs. Row 29	-9.775	-67.79 to 48.24	No	ns	>0.9999
Row 23 vs. Row 30	-6.225	-64.24 to 51.79	No	ns	>0.9999
Row 23 vs. Row 31	-11.78	-69.79 to 46.24	No	ns	>0.9999
Row 23 vs. Row 32	-18.45	-76.47 to 39.57	No	ns	>0.9999
Row 23 vs. Row 33	-20.43	-78.44 to 37.59	No	ns	>0.9999
Row 23 vs. Row 34	-27.78	-85.79 to 30.24	No	ns	>0.9999
Row 23 vs. Row 35	-33.25	-91.27 to 24.77	No	ns	>0.9999
Row 23 vs. Row 36	-41.3	-99.32 to 16.72	No	ns	0.9765
Row 23 vs. Row 37	-42.8	-100.8 to 15.22	No	ns	0.931
Row 23 vs. Row 38	-43.08	-101.1 to 14.94	No	ns	0.9188
Row 23 vs. Row 39	-36.55	-94.57 to 21.47	No	ns	>0.9999
Row 23 vs. Row 40	-31.5	-89.52 to 26.52	No	ns	>0.9999
Row 23 vs. Row 41	-39.28	-97.29 to 18.74	No	ns	0.9971
Row 23 vs. Row 42	-38.55	-96.57 to 19.47	No	ns	0.9989
Row 23 vs. Row 43	-33.25	-91.27 to 24.77	No	ns	>0.9999
Row 23 vs. Row 44	-30.65	-88.67 to 27.37	No	ns	>0.9999
Row 23 vs. Row 45	-28.63	-86.64 to 29.39	No	ns	>0.9999
Row 23 vs. Row 46	-43.8	-101.8 to 14.22	No	ns	0.8803
Row 23 vs. Row 47	-42.18	-100.2 to 15.84	No	ns	0.9541
Row 23 vs. Row 48	-39.93	-97.94 to 18.09	No	ns	0.9937
Row 23 vs. Row 49	-47	-105.0 to 11.02	No	ns	0.6273
Row 27 vs. Row 28	-5.625	-63.64 to 52.39	No	ns	>0.9999
Row 27 vs. Row 29	-9.65	-67.67 to 48.37	No	ns	>0.9999
Row 27 vs. Row 30	-6.1	-64.12 to 51.92	No	ns	>0.9999
Row 27 vs. Row 31	-11.65	-69.67 to 46.37	No	ns	>0.9999
Row 27 vs. Row 32	-18.33	-76.34 to 39.69	No	ns	>0.9999
Row 27 vs. Row 33	-20.3	-78.32 to 37.72	No	ns	>0.9999
Row 27 vs. Row 34	-27.65	-85.67 to 30.37	No	ns	>0.9999
Row 27 vs. Row 35	-33.13	-91.14 to 24.89	No	ns	>0.9999
Row 27 vs. Row 36	-41.18	-99.19 to 16.84	No	ns	0.9788
Row 27 vs. Row 37	-42.68	-100.7 to 15.34	No	ns	0.9361
Row 27 vs. Row 38	-42.95	-101.0 to 15.07	No	ns	0.9245
Row 27 vs. Row 39	-36.43	-94.44 to 21.59	No	ns	>0.9999
Row 27 vs. Row 40	-31.38	-89.39 to 26.64	No	ns	>0.9999
Row 27 vs. Row 41	-39.15	-97.17 to 18.87	No	ns	0.9975
Row 27 vs. Row 42	-38.43	-96.44 to 19.59	No	ns	0.9991
Row 27 vs. Row 43	-33.13	-91.14 to 24.89	No	ns	>0.9999
Row 27 vs. Row 44	-30.53	-88.54 to 27.49	No	ns	>0.9999
Row 27 vs. Row 45	-28.5	-86.52 to 29.52	No	ns	>0.9999
Row 27 vs. Row 46	-43.68	-101.7 to 14.34	No	ns	0.8876
Row 27 vs. Row 47	-42.05	-100.1 to 15.97	No	ns	0.958
Row 27 vs. Row 48	-39.8	-97.82 to 18.22	No	ns	0.9945
Row 27 vs. Row 49	-46.88	-104.9 to 11.14	No	ns	0.6386
Row 28 vs. Row 29	-4.025	-62.04 to 53.99	No	ns	>0.9999
Row 28 vs. Row 30	-0.475	-58.49 to 57.54	No	ns	>0.9999
Row 28 vs. Row 31	-6.025	-64.04 to 51.99	No	ns	>0.9999
Row 28 vs. Row 32	-12.7	-70.72 to 45.32	No	ns	>0.9999
Row 28 vs. Row 33	-14.68	-72.69 to 43.34	No	ns	>0.9999
Row 28 vs. Row 34	-22.03	-80.04 to 35.99	No	ns	>0.9999
Row 28 vs. Row 35	-27.5	-85.52 to 30.52	No	ns	>0.9999
Row 28 vs. Row 36	-35.55	-93.57 to 22.47	No	ns	>0.9999
Row 28 vs. Row 37	-37.05	-95.07 to 20.97	No	ns	>0.9999
Row 28 vs. Row 38	-37.33	-95.34 to 20.69	No	ns	0.9998
Row 28 vs. Row 39	-30.8	-88.82 to 27.22	No	ns	>0.9999
Row 28 vs. Row 40	-25.75	-83.77 to 32.27	No	ns	>0.9999
Row 28 vs. Row 41	-33.53	-91.54 to 24.49	No	ns	>0.9999
Row 28 vs. Row 42	-32.8	-90.82 to 25.22	No	ns	>0.9999
Row 28 vs. Row 43	-27.5	-85.52 to 30.52	No	ns	>0.9999
Row 28 vs. Row 44	-24.9	-82.92 to 33.12	No	ns	>0.9999
Row 28 vs. Row 45	-22.88	-80.89 to 35.14	No	ns	>0.9999
Row 28 vs. Row 46	-38.05	-96.07 to 19.97	No	ns	0.9995
Row 28 vs. Row 47	-36.43	-94.44 to 21.59	No	ns	>0.9999
Row 28 vs. Row 48	-34.18	-92.19 to 23.84	No	ns	>0.9999
Row 28 vs. Row 49	-41.25	-99.27 to 16.77	No	ns	0.9774
Row 29 vs. Row 30	3.55	-54.47 to 61.57	No	ns	>0.9999
Row 29 vs. Row 31	-2	-60.02 to 56.02	No	ns	>0.9999
Row 29 vs. Row 32	-8.675	-66.69 to 49.34	No	ns	>0.9999
Row 29 vs. Row 33	-10.65	-68.67 to 47.37	No	ns	>0.9999
Row 29 vs. Row 34	-18	-76.02 to 40.02	No	ns	>0.9999
Row 29 vs. Row 35	-23.48	-81.49 to 34.54	No	ns	>0.9999
Row 29 vs. Row 36	-31.53	-89.54 to 26.49	No	ns	>0.9999
Row 29 vs. Row 37	-33.03	-91.04 to 24.99	No	ns	>0.9999
Row 29 vs. Row 38	-33.3	-91.32 to 24.72	No	ns	>0.9999
Row 29 vs. Row 39	-26.78	-84.79 to 31.24	No	ns	>0.9999
Row 29 vs. Row 40	-21.73	-79.74 to 36.29	No	ns	>0.9999
Row 29 vs. Row 41	-29.5	-87.52 to 28.52	No	ns	>0.9999
Row 29 vs. Row 42	-28.78	-86.79 to 29.24	No	ns	>0.9999
Row 29 vs. Row 43	-23.48	-81.49 to 34.54	No	ns	>0.9999
Row 29 vs. Row 44	-20.88	-78.89 to 37.14	No	ns	>0.9999
Row 29 vs. Row 45	-18.85	-76.87 to 39.17	No	ns	>0.9999
Row 29 vs. Row 46	-34.03	-92.04 to 23.99	No	ns	>0.9999
Row 29 vs. Row 47	-32.4	-90.42 to 25.62	No	ns	>0.9999
Row 29 vs. Row 48	-30.15	-88.17 to 27.87	No	ns	>0.9999
Row 29 vs. Row 49	-37.23	-95.24 to 20.79	No	ns	0.9999
Row 30 vs. Row 31	-5.55	-63.57 to 52.47	No	ns	>0.9999
Row 30 vs. Row 32	-12.23	-70.24 to 45.79	No	ns	>0.9999
Row 30 vs. Row 33	-14.2	-72.22 to 43.82	No	ns	>0.9999
Row 30 vs. Row 34	-21.55	-79.57 to 36.47	No	ns	>0.9999
Row 30 vs. Row 35	-27.03	-85.04 to 30.99	No	ns	>0.9999
Row 30 vs. Row 36	-35.08	-93.09 to 22.94	No	ns	>0.9999
Row 30 vs. Row 37	-36.58	-94.59 to 21.44	No	ns	>0.9999
Row 30 vs. Row 38	-36.85	-94.87 to 21.17	No	ns	>0.9999
Row 30 vs. Row 39	-30.33	-88.34 to 27.69	No	ns	>0.9999
Row 30 vs. Row 40	-25.28	-83.29 to 32.74	No	ns	>0.9999
Row 30 vs. Row 41	-33.05	-91.07 to 24.97	No	ns	>0.9999
Row 30 vs. Row 42	-32.33	-90.34 to 25.69	No	ns	>0.9999
Row 30 vs. Row 43	-27.03	-85.04 to 30.99	No	ns	>0.9999
Row 30 vs. Row 44	-24.43	-82.44 to 33.59	No	ns	>0.9999
Row 30 vs. Row 45	-22.4	-80.42 to 35.62	No	ns	>0.9999
Row 30 vs. Row 46	-37.58	-95.59 to 20.44	No	ns	0.9998
Row 30 vs. Row 47	-35.95	-93.97 to 22.07	No	ns	>0.9999
Row 30 vs. Row 48	-33.7	-91.72 to 24.32	No	ns	>0.9999
Row 30 vs. Row 49	-40.78	-98.79 to 17.24	No	ns	0.9852
Row 31 vs. Row 32	-6.675	-64.69 to 51.34	No	ns	>0.9999
Row 31 vs. Row 33	-8.65	-66.67 to 49.37	No	ns	>0.9999
Row 31 vs. Row 34	-16	-74.02 to 42.02	No	ns	>0.9999
Row 31 vs. Row 35	-21.48	-79.49 to 36.54	No	ns	>0.9999
Row 31 vs. Row 36	-29.53	-87.54 to 28.49	No	ns	>0.9999
Row 31 vs. Row 37	-31.03	-89.04 to 26.99	No	ns	>0.9999
Row 31 vs. Row 38	-31.3	-89.32 to 26.72	No	ns	>0.9999
Row 31 vs. Row 39	-24.78	-82.79 to 33.24	No	ns	>0.9999
Row 31 vs. Row 40	-19.73	-77.74 to 38.29	No	ns	>0.9999
Row 31 vs. Row 41	-27.5	-85.52 to 30.52	No	ns	>0.9999
Row 31 vs. Row 42	-26.78	-84.79 to 31.24	No	ns	>0.9999
Row 31 vs. Row 43	-21.48	-79.49 to 36.54	No	ns	>0.9999
Row 31 vs. Row 44	-18.88	-76.89 to 39.14	No	ns	>0.9999
Row 31 vs. Row 45	-16.85	-74.87 to 41.17	No	ns	>0.9999
Row 31 vs. Row 46	-32.03	-90.04 to 25.99	No	ns	>0.9999
Row 31 vs. Row 47	-30.4	-88.42 to 27.62	No	ns	>0.9999
Row 31 vs. Row 48	-28.15	-86.17 to 29.87	No	ns	>0.9999
Row 31 vs. Row 49	-35.23	-93.24 to 22.79	No	ns	>0.9999
Row 32 vs. Row 33	-1.975	-59.99 to 56.04	No	ns	>0.9999
Row 32 vs. Row 34	-9.325	-67.34 to 48.69	No	ns	>0.9999
Row 32 vs. Row 35	-14.8	-72.82 to 43.22	No	ns	>0.9999
Row 32 vs. Row 36	-22.85	-80.87 to 35.17	No	ns	>0.9999
Row 32 vs. Row 37	-24.35	-82.37 to 33.67	No	ns	>0.9999
Row 32 vs. Row 38	-24.63	-82.64 to 33.39	No	ns	>0.9999
Row 32 vs. Row 39	-18.1	-76.12 to 39.92	No	ns	>0.9999
Row 32 vs. Row 40	-13.05	-71.07 to 44.97	No	ns	>0.9999
Row 32 vs. Row 41	-20.83	-78.84 to 37.19	No	ns	>0.9999
Row 32 vs. Row 42	-20.1	-78.12 to 37.92	No	ns	>0.9999
Row 32 vs. Row 43	-14.8	-72.82 to 43.22	No	ns	>0.9999
Row 32 vs. Row 44	-12.2	-70.22 to 45.82	No	ns	>0.9999
Row 32 vs. Row 45	-10.18	-68.19 to 47.84	No	ns	>0.9999
Row 32 vs. Row 46	-25.35	-83.37 to 32.67	No	ns	>0.9999
Row 32 vs. Row 47	-23.73	-81.74 to 34.29	No	ns	>0.9999
Row 32 vs. Row 48	-21.48	-79.49 to 36.54	No	ns	>0.9999
Row 32 vs. Row 49	-28.55	-86.57 to 29.47	No	ns	>0.9999
Row 33 vs. Row 34	-7.35	-65.37 to 50.67	No	ns	>0.9999
Row 33 vs. Row 35	-12.83	-70.84 to 45.19	No	ns	>0.9999
Row 33 vs. Row 36	-20.88	-78.89 to 37.14	No	ns	>0.9999
Row 33 vs. Row 37	-22.38	-80.39 to 35.64	No	ns	>0.9999
Row 33 vs. Row 38	-22.65	-80.67 to 35.37	No	ns	>0.9999
Row 33 vs. Row 39	-16.13	-74.14 to 41.89	No	ns	>0.9999
Row 33 vs. Row 40	-11.08	-69.09 to 46.94	No	ns	>0.9999
Row 33 vs. Row 41	-18.85	-76.87 to 39.17	No	ns	>0.9999
Row 33 vs. Row 42	-18.13	-76.14 to 39.89	No	ns	>0.9999
Row 33 vs. Row 43	-12.83	-70.84 to 45.19	No	ns	>0.9999
Row 33 vs. Row 44	-10.23	-68.24 to 47.79	No	ns	>0.9999
Row 33 vs. Row 45	-8.2	-66.22 to 49.82	No	ns	>0.9999
Row 33 vs. Row 46	-23.38	-81.39 to 34.64	No	ns	>0.9999
Row 33 vs. Row 47	-21.75	-79.77 to 36.27	No	ns	>0.9999
Row 33 vs. Row 48	-19.5	-77.52 to 38.52	No	ns	>0.9999
Row 33 vs. Row 49	-26.58	-84.59 to 31.44	No	ns	>0.9999
Row 34 vs. Row 35	-5.475	-63.49 to 52.54	No	ns	>0.9999
Row 34 vs. Row 36	-13.53	-71.54 to 44.49	No	ns	>0.9999
Row 34 vs. Row 37	-15.03	-73.04 to 42.99	No	ns	>0.9999
Row 34 vs. Row 38	-15.3	-73.32 to 42.72	No	ns	>0.9999
Row 34 vs. Row 39	-8.775	-66.79 to 49.24	No	ns	>0.9999
Row 34 vs. Row 40	-3.725	-61.74 to 54.29	No	ns	>0.9999
Row 34 vs. Row 41	-11.5	-69.52 to 46.52	No	ns	>0.9999
Row 34 vs. Row 42	-10.78	-68.79 to 47.24	No	ns	>0.9999
Row 34 vs. Row 43	-5.475	-63.49 to 52.54	No	ns	>0.9999
Row 34 vs. Row 44	-2.875	-60.89 to 55.14	No	ns	>0.9999
Row 34 vs. Row 45	-0.85	-58.87 to 57.17	No	ns	>0.9999
Row 34 vs. Row 46	-16.03	-74.04 to 41.99	No	ns	>0.9999
Row 34 vs. Row 47	-14.4	-72.42 to 43.62	No	ns	>0.9999
Row 34 vs. Row 48	-12.15	-70.17 to 45.87	No	ns	>0.9999
Row 34 vs. Row 49	-19.23	-77.24 to 38.79	No	ns	>0.9999
Row 35 vs. Row 36	-8.05	-66.07 to 49.97	No	ns	>0.9999
Row 35 vs. Row 37	-9.55	-67.57 to 48.47	No	ns	>0.9999
Row 35 vs. Row 38	-9.825	-67.84 to 48.19	No	ns	>0.9999
Row 35 vs. Row 39	-3.3	-61.32 to 54.72	No	ns	>0.9999
Row 35 vs. Row 40	1.75	-56.27 to 59.77	No	ns	>0.9999
Row 35 vs. Row 41	-6.025	-64.04 to 51.99	No	ns	>0.9999
Row 35 vs. Row 42	-5.3	-63.32 to 52.72	No	ns	>0.9999
Row 35 vs. Row 43	0	-58.02 to 58.02	No	ns	>0.9999
Row 35 vs. Row 44	2.6	-55.42 to 60.62	No	ns	>0.9999
Row 35 vs. Row 45	4.625	-53.39 to 62.64	No	ns	>0.9999
Row 35 vs. Row 46	-10.55	-68.57 to 47.47	No	ns	>0.9999
Row 35 vs. Row 47	-8.925	-66.94 to 49.09	No	ns	>0.9999
Row 35 vs. Row 48	-6.675	-64.69 to 51.34	No	ns	>0.9999
Row 35 vs. Row 49	-13.75	-71.77 to 44.27	No	ns	>0.9999
Row 36 vs. Row 37	-1.5	-59.52 to 56.52	No	ns	>0.9999
Row 36 vs. Row 38	-1.775	-59.79 to 56.24	No	ns	>0.9999
Row 36 vs. Row 39	4.75	-53.27 to 62.77	No	ns	>0.9999
Row 36 vs. Row 40	9.8	-48.22 to 67.82	No	ns	>0.9999
Row 36 vs. Row 41	2.025	-55.99 to 60.04	No	ns	>0.9999
Row 36 vs. Row 42	2.75	-55.27 to 60.77	No	ns	>0.9999
Row 36 vs. Row 43	8.05	-49.97 to 66.07	No	ns	>0.9999
Row 36 vs. Row 44	10.65	-47.37 to 68.67	No	ns	>0.9999
Row 36 vs. Row 45	12.68	-45.34 to 70.69	No	ns	>0.9999
Row 36 vs. Row 46	-2.5	-60.52 to 55.52	No	ns	>0.9999
Row 36 vs. Row 47	-0.875	-58.89 to 57.14	No	ns	>0.9999
Row 36 vs. Row 48	1.375	-56.64 to 59.39	No	ns	>0.9999
Row 36 vs. Row 49	-5.7	-63.72 to 52.32	No	ns	>0.9999
Row 37 vs. Row 38	-0.275	-58.29 to 57.74	No	ns	>0.9999
Row 37 vs. Row 39	6.25	-51.77 to 64.27	No	ns	>0.9999
Row 37 vs. Row 40	11.3	-46.72 to 69.32	No	ns	>0.9999
Row 37 vs. Row 41	3.525	-54.49 to 61.54	No	ns	>0.9999
Row 37 vs. Row 42	4.25	-53.77 to 62.27	No	ns	>0.9999
Row 37 vs. Row 43	9.55	-48.47 to 67.57	No	ns	>0.9999
Row 37 vs. Row 44	12.15	-45.87 to 70.17	No	ns	>0.9999
Row 37 vs. Row 45	14.18	-43.84 to 72.19	No	ns	>0.9999
Row 37 vs. Row 46	-1	-59.02 to 57.02	No	ns	>0.9999
Row 37 vs. Row 47	0.625	-57.39 to 58.64	No	ns	>0.9999
Row 37 vs. Row 48	2.875	-55.14 to 60.89	No	ns	>0.9999
Row 37 vs. Row 49	-4.2	-62.22 to 53.82	No	ns	>0.9999
Row 38 vs. Row 39	6.525	-51.49 to 64.54	No	ns	>0.9999
Row 38 vs. Row 40	11.58	-46.44 to 69.59	No	ns	>0.9999
Row 38 vs. Row 41	3.8	-54.22 to 61.82	No	ns	>0.9999
Row 38 vs. Row 42	4.525	-53.49 to 62.54	No	ns	>0.9999
Row 38 vs. Row 43	9.825	-48.19 to 67.84	No	ns	>0.9999
Row 38 vs. Row 44	12.43	-45.59 to 70.44	No	ns	>0.9999
Row 38 vs. Row 45	14.45	-43.57 to 72.47	No	ns	>0.9999
Row 38 vs. Row 46	-0.725	-58.74 to 57.29	No	ns	>0.9999
Row 38 vs. Row 47	0.9	-57.12 to 58.92	No	ns	>0.9999
Row 38 vs. Row 48	3.15	-54.87 to 61.17	No	ns	>0.9999
Row 38 vs. Row 49	-3.925	-61.94 to 54.09	No	ns	>0.9999
Row 39 vs. Row 40	5.05	-52.97 to 63.07	No	ns	>0.9999
Row 39 vs. Row 41	-2.725	-60.74 to 55.29	No	ns	>0.9999
Row 39 vs. Row 42	-2	-60.02 to 56.02	No	ns	>0.9999
Row 39 vs. Row 43	3.3	-54.72 to 61.32	No	ns	>0.9999
Row 39 vs. Row 44	5.9	-52.12 to 63.92	No	ns	>0.9999
Row 39 vs. Row 45	7.925	-50.09 to 65.94	No	ns	>0.9999
Row 39 vs. Row 46	-7.25	-65.27 to 50.77	No	ns	>0.9999
Row 39 vs. Row 47	-5.625	-63.64 to 52.39	No	ns	>0.9999
Row 39 vs. Row 48	-3.375	-61.39 to 54.64	No	ns	>0.9999
Row 39 vs. Row 49	-10.45	-68.47 to 47.57	No	ns	>0.9999
Row 40 vs. Row 41	-7.775	-65.79 to 50.24	No	ns	>0.9999
Row 40 vs. Row 42	-7.05	-65.07 to 50.97	No	ns	>0.9999
Row 40 vs. Row 43	-1.75	-59.77 to 56.27	No	ns	>0.9999
Row 40 vs. Row 44	0.85	-57.17 to 58.87	No	ns	>0.9999
Row 40 vs. Row 45	2.875	-55.14 to 60.89	No	ns	>0.9999
Row 40 vs. Row 46	-12.3	-70.32 to 45.72	No	ns	>0.9999
Row 40 vs. Row 47	-10.68	-68.69 to 47.34	No	ns	>0.9999
Row 40 vs. Row 48	-8.425	-66.44 to 49.59	No	ns	>0.9999
Row 40 vs. Row 49	-15.5	-73.52 to 42.52	No	ns	>0.9999
Row 41 vs. Row 42	0.725	-57.29 to 58.74	No	ns	>0.9999
Row 41 vs. Row 43	6.025	-51.99 to 64.04	No	ns	>0.9999
Row 41 vs. Row 44	8.625	-49.39 to 66.64	No	ns	>0.9999
Row 41 vs. Row 45	10.65	-47.37 to 68.67	No	ns	>0.9999
Row 41 vs. Row 46	-4.525	-62.54 to 53.49	No	ns	>0.9999
Row 41 vs. Row 47	-2.9	-60.92 to 55.12	No	ns	>0.9999
Row 41 vs. Row 48	-0.65	-58.67 to 57.37	No	ns	>0.9999
Row 41 vs. Row 49	-7.725	-65.74 to 50.29	No	ns	>0.9999
Row 42 vs. Row 43	5.3	-52.72 to 63.32	No	ns	>0.9999
Row 42 vs. Row 44	7.9	-50.12 to 65.92	No	ns	>0.9999
Row 42 vs. Row 45	9.925	-48.09 to 67.94	No	ns	>0.9999
Row 42 vs. Row 46	-5.25	-63.27 to 52.77	No	ns	>0.9999
Row 42 vs. Row 47	-3.625	-61.64 to 54.39	No	ns	>0.9999
Row 42 vs. Row 48	-1.375	-59.39 to 56.64	No	ns	>0.9999
Row 42 vs. Row 49	-8.45	-66.47 to 49.57	No	ns	>0.9999
Row 43 vs. Row 44	2.6	-55.42 to 60.62	No	ns	>0.9999
Row 43 vs. Row 45	4.625	-53.39 to 62.64	No	ns	>0.9999
Row 43 vs. Row 46	-10.55	-68.57 to 47.47	No	ns	>0.9999
Row 43 vs. Row 47	-8.925	-66.94 to 49.09	No	ns	>0.9999
Row 43 vs. Row 48	-6.675	-64.69 to 51.34	No	ns	>0.9999
Row 43 vs. Row 49	-13.75	-71.77 to 44.27	No	ns	>0.9999
Row 44 vs. Row 45	2.025	-55.99 to 60.04	No	ns	>0.9999
Row 44 vs. Row 46	-13.15	-71.17 to 44.87	No	ns	>0.9999
Row 44 vs. Row 47	-11.53	-69.54 to 46.49	No	ns	>0.9999
Row 44 vs. Row 48	-9.275	-67.29 to 48.74	No	ns	>0.9999
Row 44 vs. Row 49	-16.35	-74.37 to 41.67	No	ns	>0.9999
Row 45 vs. Row 46	-15.18	-73.19 to 42.84	No	ns	>0.9999
Row 45 vs. Row 47	-13.55	-71.57 to 44.47	No	ns	>0.9999
Row 45 vs. Row 48	-11.3	-69.32 to 46.72	No	ns	>0.9999
Row 45 vs. Row 49	-18.38	-76.39 to 39.64	No	ns	>0.9999
Row 46 vs. Row 47	1.625	-56.39 to 59.64	No	ns	>0.9999
Row 46 vs. Row 48	3.875	-54.14 to 61.89	No	ns	>0.9999
Row 46 vs. Row 49	-3.2	-61.22 to 54.82	No	ns	>0.9999
Row 47 vs. Row 48	2.25	-55.77 to 60.27	No	ns	>0.9999
Row 47 vs. Row 49	-4.825	-62.84 to 53.19	No	ns	>0.9999
Row 48 vs. Row 49	-7.075	-65.09 to 50.94	No	ns	>0.9999
SKF
Row 1 vs. Row 2	-16.08	-74.09 to 41.94	No	ns	>0.9999
Row 1 vs. Row 3	-3.825	-61.84 to 54.19	No	ns	>0.9999
Row 1 vs. Row 4	-2.325	-60.34 to 55.69	No	ns	>0.9999
Row 1 vs. Row 5	21.15	-36.87 to 79.17	No	ns	>0.9999
Row 1 vs. Row 6	-21.85	-79.87 to 36.17	No	ns	>0.9999
Row 1 vs. Row 7	19.83	-38.19 to 77.84	No	ns	>0.9999
Row 1 vs. Row 8	26.73	-31.29 to 84.74	No	ns	>0.9999
Row 1 vs. Row 9	37.43	-20.59 to 95.44	No	ns	0.9998
Row 1 vs. Row 10	2.95	-55.07 to 60.97	No	ns	>0.9999
Row 1 vs. Row 11	10.18	-47.84 to 68.19	No	ns	>0.9999
Row 1 vs. Row 12	14.48	-43.54 to 72.49	No	ns	>0.9999
Row 1 vs. Row 13	33.65	-24.37 to 91.67	No	ns	>0.9999
Row 1 vs. Row 14	30.35	-27.67 to 88.37	No	ns	>0.9999
Row 1 vs. Row 15	17.2	-40.82 to 75.22	No	ns	>0.9999
Row 1 vs. Row 16	32.78	-25.24 to 90.79	No	ns	>0.9999
Row 1 vs. Row 17	41.83	-16.19 to 99.84	No	ns	0.9644
Row 1 vs. Row 18	21.2	-36.82 to 79.22	No	ns	>0.9999
Row 1 vs. Row 19	46.93	-11.09 to 104.9	No	ns	0.6341
Row 1 vs. Row 20	22.58	-35.44 to 80.59	No	ns	>0.9999
Row 1 vs. Row 21	37.63	-20.39 to 95.64	No	ns	0.9997
Row 1 vs. Row 22	37.15	-20.87 to 95.17	No	ns	0.9999
Row 1 vs. Row 23	36.18	-21.84 to 94.19	No	ns	>0.9999
Row 1 vs. Row 27	25.28	-32.74 to 83.29	No	ns	>0.9999
Row 1 vs. Row 28	40.7	-17.32 to 98.72	No	ns	0.9862
Row 1 vs. Row 29	16.68	-41.34 to 74.69	No	ns	>0.9999
Row 1 vs. Row 30	37.4	-20.62 to 95.42	No	ns	0.9998
Row 1 vs. Row 31	33.93	-24.09 to 91.94	No	ns	>0.9999
Row 1 vs. Row 32	37.6	-20.42 to 95.62	No	ns	0.9998
Row 1 vs. Row 33	42.18	-15.84 to 100.2	No	ns	0.9541
Row 1 vs. Row 34	39.28	-18.74 to 97.29	No	ns	0.9971
Row 1 vs. Row 35	33.95	-24.07 to 91.97	No	ns	>0.9999
Row 1 vs. Row 36	19.1	-38.92 to 77.12	No	ns	>0.9999
Row 1 vs. Row 37	33.48	-24.54 to 91.49	No	ns	>0.9999
Row 1 vs. Row 38	28.18	-29.84 to 86.19	No	ns	>0.9999
Row 1 vs. Row 39	33.93	-24.09 to 91.94	No	ns	>0.9999
Row 1 vs. Row 40	30.98	-27.04 to 88.99	No	ns	>0.9999
Row 1 vs. Row 41	32.78	-25.24 to 90.79	No	ns	>0.9999
Row 1 vs. Row 42	21.58	-36.44 to 79.59	No	ns	>0.9999
Row 1 vs. Row 43	44.35	-13.67 to 102.4	No	ns	0.8454
Row 1 vs. Row 44	32.33	-25.69 to 90.34	No	ns	>0.9999
Row 1 vs. Row 45	35.18	-22.84 to 93.19	No	ns	>0.9999
Row 1 vs. Row 46	25.73	-32.29 to 83.74	No	ns	>0.9999
Row 1 vs. Row 47	36.13	-21.89 to 94.14	No	ns	>0.9999
Row 1 vs. Row 48	30.38	-27.64 to 88.39	No	ns	>0.9999
Row 1 vs. Row 49	31.7	-26.32 to 89.72	No	ns	>0.9999
Row 2 vs. Row 3	12.25	-45.77 to 70.27	No	ns	>0.9999
Row 2 vs. Row 4	13.75	-44.27 to 71.77	No	ns	>0.9999
Row 2 vs. Row 5	37.23	-20.79 to 95.24	No	ns	0.9999
Row 2 vs. Row 6	-5.775	-63.79 to 52.24	No	ns	>0.9999
Row 2 vs. Row 7	35.9	-22.12 to 93.92	No	ns	>0.9999
Row 2 vs. Row 8	42.8	-15.22 to 100.8	No	ns	0.931
Row 2 vs. Row 9	53.5	-4.515 to 111.5	No	ns	0.1672
Row 2 vs. Row 10	19.03	-38.99 to 77.04	No	ns	>0.9999
Row 2 vs. Row 11	26.25	-31.77 to 84.27	No	ns	>0.9999
Row 2 vs. Row 12	30.55	-27.47 to 88.57	No	ns	>0.9999
Row 2 vs. Row 13	49.73	-8.290 to 107.7	No	ns	0.3918
Row 2 vs. Row 14	46.43	-11.59 to 104.4	No	ns	0.6789
Row 2 vs. Row 15	33.28	-24.74 to 91.29	No	ns	>0.9999
Row 2 vs. Row 16	48.85	-9.165 to 106.9	No	ns	0.463
Row 2 vs. Row 17	57.9	-0.1150 to 115.9	No	ns	0.0517
Row 2 vs. Row 18	37.28	-20.74 to 95.29	No	ns	0.9999
Row 2 vs. Row 19	63	4.985 to 121.0	Yes	*	0.0114
Row 2 vs. Row 20	38.65	-19.37 to 96.67	No	ns	0.9987
Row 2 vs. Row 21	53.7	-4.315 to 111.7	No	ns	0.159
Row 2 vs. Row 22	53.23	-4.790 to 111.2	No	ns	0.1789
Row 2 vs. Row 23	52.25	-5.765 to 110.3	No	ns	0.2261
Row 2 vs. Row 27	41.35	-16.67 to 99.37	No	ns	0.9755
Row 2 vs. Row 28	56.78	-1.240 to 114.8	No	ns	0.0707
Row 2 vs. Row 29	32.75	-25.27 to 90.77	No	ns	>0.9999
Row 2 vs. Row 30	53.48	-4.540 to 111.5	No	ns	0.1682
Row 2 vs. Row 31	50	-8.015 to 108.0	No	ns	0.3707
Row 2 vs. Row 32	53.68	-4.340 to 111.7	No	ns	0.16
Row 2 vs. Row 33	58.25	0.2350 to 116.3	Yes	*	0.0468
Row 2 vs. Row 34	55.35	-2.665 to 113.4	No	ns	0.1039
Row 2 vs. Row 35	50.03	-7.990 to 108.0	No	ns	0.3689
Row 2 vs. Row 36	35.18	-22.84 to 93.19	No	ns	>0.9999
Row 2 vs. Row 37	49.55	-8.465 to 107.6	No	ns	0.4055
Row 2 vs. Row 38	44.25	-13.77 to 102.3	No	ns	0.8521
Row 2 vs. Row 39	50	-8.015 to 108.0	No	ns	0.3707
Row 2 vs. Row 40	47.05	-10.97 to 105.1	No	ns	0.6228
Row 2 vs. Row 41	48.85	-9.165 to 106.9	No	ns	0.463
Row 2 vs. Row 42	37.65	-20.37 to 95.67	No	ns	0.9997
Row 2 vs. Row 43	60.43	2.410 to 118.4	Yes	*	0.0249
Row 2 vs. Row 44	48.4	-9.615 to 106.4	No	ns	0.5017
Row 2 vs. Row 45	51.25	-6.765 to 109.3	No	ns	0.2842
Row 2 vs. Row 46	41.8	-16.22 to 99.82	No	ns	0.965
Row 2 vs. Row 47	52.2	-5.815 to 110.2	No	ns	0.2288
Row 2 vs. Row 48	46.45	-11.57 to 104.5	No	ns	0.6767
Row 2 vs. Row 49	47.78	-10.24 to 105.8	No	ns	0.5572
Row 3 vs. Row 4	1.5	-56.52 to 59.52	No	ns	>0.9999
Row 3 vs. Row 5	24.98	-33.04 to 82.99	No	ns	>0.9999
Row 3 vs. Row 6	-18.03	-76.04 to 39.99	No	ns	>0.9999
Row 3 vs. Row 7	23.65	-34.37 to 81.67	No	ns	>0.9999
Row 3 vs. Row 8	30.55	-27.47 to 88.57	No	ns	>0.9999
Row 3 vs. Row 9	41.25	-16.77 to 99.27	No	ns	0.9774
Row 3 vs. Row 10	6.775	-51.24 to 64.79	No	ns	>0.9999
Row 3 vs. Row 11	14	-44.02 to 72.02	No	ns	>0.9999
Row 3 vs. Row 12	18.3	-39.72 to 76.32	No	ns	>0.9999
Row 3 vs. Row 13	37.48	-20.54 to 95.49	No	ns	0.9998
Row 3 vs. Row 14	34.18	-23.84 to 92.19	No	ns	>0.9999
Row 3 vs. Row 15	21.03	-36.99 to 79.04	No	ns	>0.9999
Row 3 vs. Row 16	36.6	-21.42 to 94.62	No	ns	>0.9999
Row 3 vs. Row 17	45.65	-12.37 to 103.7	No	ns	0.746
Row 3 vs. Row 18	25.03	-32.99 to 83.04	No	ns	>0.9999
Row 3 vs. Row 19	50.75	-7.265 to 108.8	No	ns	0.3169
Row 3 vs. Row 20	26.4	-31.62 to 84.42	No	ns	>0.9999
Row 3 vs. Row 21	41.45	-16.57 to 99.47	No	ns	0.9734
Row 3 vs. Row 22	40.98	-17.04 to 98.99	No	ns	0.9822
Row 3 vs. Row 23	40	-18.02 to 98.02	No	ns	0.9932
Row 3 vs. Row 27	29.1	-28.92 to 87.12	No	ns	>0.9999
Row 3 vs. Row 28	44.53	-13.49 to 102.5	No	ns	0.8333
Row 3 vs. Row 29	20.5	-37.52 to 78.52	No	ns	>0.9999
Row 3 vs. Row 30	41.23	-16.79 to 99.24	No	ns	0.9779
Row 3 vs. Row 31	37.75	-20.27 to 95.77	No	ns	0.9997
Row 3 vs. Row 32	41.43	-16.59 to 99.44	No	ns	0.9739
Row 3 vs. Row 33	46	-12.02 to 104.0	No	ns	0.7162
Row 3 vs. Row 34	43.1	-14.92 to 101.1	No	ns	0.9176
Row 3 vs. Row 35	37.78	-20.24 to 95.79	No	ns	0.9997
Row 3 vs. Row 36	22.93	-35.09 to 80.94	No	ns	>0.9999
Row 3 vs. Row 37	37.3	-20.72 to 95.32	No	ns	0.9999
Row 3 vs. Row 38	32	-26.02 to 90.02	No	ns	>0.9999
Row 3 vs. Row 39	37.75	-20.27 to 95.77	No	ns	0.9997
Row 3 vs. Row 40	34.8	-23.22 to 92.82	No	ns	>0.9999
Row 3 vs. Row 41	36.6	-21.42 to 94.62	No	ns	>0.9999
Row 3 vs. Row 42	25.4	-32.62 to 83.42	No	ns	>0.9999
Row 3 vs. Row 43	48.18	-9.840 to 106.2	No	ns	0.5215
Row 3 vs. Row 44	36.15	-21.87 to 94.17	No	ns	>0.9999
Row 3 vs. Row 45	39	-19.02 to 97.02	No	ns	0.9979
Row 3 vs. Row 46	29.55	-28.47 to 87.57	No	ns	>0.9999
Row 3 vs. Row 47	39.95	-18.07 to 97.97	No	ns	0.9936
Row 3 vs. Row 48	34.2	-23.82 to 92.22	No	ns	>0.9999
Row 3 vs. Row 49	35.53	-22.49 to 93.54	No	ns	>0.9999
Row 4 vs. Row 5	23.48	-34.54 to 81.49	No	ns	>0.9999
Row 4 vs. Row 6	-19.53	-77.54 to 38.49	No	ns	>0.9999
Row 4 vs. Row 7	22.15	-35.87 to 80.17	No	ns	>0.9999
Row 4 vs. Row 8	29.05	-28.97 to 87.07	No	ns	>0.9999
Row 4 vs. Row 9	39.75	-18.27 to 97.77	No	ns	0.9948
Row 4 vs. Row 10	5.275	-52.74 to 63.29	No	ns	>0.9999
Row 4 vs. Row 11	12.5	-45.52 to 70.52	No	ns	>0.9999
Row 4 vs. Row 12	16.8	-41.22 to 74.82	No	ns	>0.9999
Row 4 vs. Row 13	35.98	-22.04 to 93.99	No	ns	>0.9999
Row 4 vs. Row 14	32.68	-25.34 to 90.69	No	ns	>0.9999
Row 4 vs. Row 15	19.53	-38.49 to 77.54	No	ns	>0.9999
Row 4 vs. Row 16	35.1	-22.92 to 93.12	No	ns	>0.9999
Row 4 vs. Row 17	44.15	-13.87 to 102.2	No	ns	0.8586
Row 4 vs. Row 18	23.53	-34.49 to 81.54	No	ns	>0.9999
Row 4 vs. Row 19	49.25	-8.765 to 107.3	No	ns	0.4297
Row 4 vs. Row 20	24.9	-33.12 to 82.92	No	ns	>0.9999
Row 4 vs. Row 21	39.95	-18.07 to 97.97	No	ns	0.9936
Row 4 vs. Row 22	39.48	-18.54 to 97.49	No	ns	0.9963
Row 4 vs. Row 23	38.5	-19.52 to 96.52	No	ns	0.999
Row 4 vs. Row 27	27.6	-30.42 to 85.62	No	ns	>0.9999
Row 4 vs. Row 28	43.03	-14.99 to 101.0	No	ns	0.9211
Row 4 vs. Row 29	19	-39.02 to 77.02	No	ns	>0.9999
Row 4 vs. Row 30	39.73	-18.29 to 97.74	No	ns	0.995
Row 4 vs. Row 31	36.25	-21.77 to 94.27	No	ns	>0.9999
Row 4 vs. Row 32	39.93	-18.09 to 97.94	No	ns	0.9937
Row 4 vs. Row 33	44.5	-13.52 to 102.5	No	ns	0.835
Row 4 vs. Row 34	41.6	-16.42 to 99.62	No	ns	0.97
Row 4 vs. Row 35	36.28	-21.74 to 94.29	No	ns	>0.9999
Row 4 vs. Row 36	21.43	-36.59 to 79.44	No	ns	>0.9999
Row 4 vs. Row 37	35.8	-22.22 to 93.82	No	ns	>0.9999
Row 4 vs. Row 38	30.5	-27.52 to 88.52	No	ns	>0.9999
Row 4 vs. Row 39	36.25	-21.77 to 94.27	No	ns	>0.9999
Row 4 vs. Row 40	33.3	-24.72 to 91.32	No	ns	>0.9999
Row 4 vs. Row 41	35.1	-22.92 to 93.12	No	ns	>0.9999
Row 4 vs. Row 42	23.9	-34.12 to 81.92	No	ns	>0.9999
Row 4 vs. Row 43	46.68	-11.34 to 104.7	No	ns	0.6566
Row 4 vs. Row 44	34.65	-23.37 to 92.67	No	ns	>0.9999
Row 4 vs. Row 45	37.5	-20.52 to 95.52	No	ns	0.9998
Row 4 vs. Row 46	28.05	-29.97 to 86.07	No	ns	>0.9999
Row 4 vs. Row 47	38.45	-19.57 to 96.47	No	ns	0.999
Row 4 vs. Row 48	32.7	-25.32 to 90.72	No	ns	>0.9999
Row 4 vs. Row 49	34.03	-23.99 to 92.04	No	ns	>0.9999
Row 5 vs. Row 6	-43	-101.0 to 15.02	No	ns	0.9222
Row 5 vs. Row 7	-1.325	-59.34 to 56.69	No	ns	>0.9999
Row 5 vs. Row 8	5.575	-52.44 to 63.59	No	ns	>0.9999
Row 5 vs. Row 9	16.28	-41.74 to 74.29	No	ns	>0.9999
Row 5 vs. Row 10	-18.2	-76.22 to 39.82	No	ns	>0.9999
Row 5 vs. Row 11	-10.98	-68.99 to 47.04	No	ns	>0.9999
Row 5 vs. Row 12	-6.675	-64.69 to 51.34	No	ns	>0.9999
Row 5 vs. Row 13	12.5	-45.52 to 70.52	No	ns	>0.9999
Row 5 vs. Row 14	9.2	-48.82 to 67.22	No	ns	>0.9999
Row 5 vs. Row 15	-3.95	-61.97 to 54.07	No	ns	>0.9999
Row 5 vs. Row 16	11.63	-46.39 to 69.64	No	ns	>0.9999
Row 5 vs. Row 17	20.68	-37.34 to 78.69	No	ns	>0.9999
Row 5 vs. Row 18	0.05	-57.97 to 58.07	No	ns	>0.9999
Row 5 vs. Row 19	25.78	-32.24 to 83.79	No	ns	>0.9999
Row 5 vs. Row 20	1.425	-56.59 to 59.44	No	ns	>0.9999
Row 5 vs. Row 21	16.48	-41.54 to 74.49	No	ns	>0.9999
Row 5 vs. Row 22	16	-42.02 to 74.02	No	ns	>0.9999
Row 5 vs. Row 23	15.03	-42.99 to 73.04	No	ns	>0.9999
Row 5 vs. Row 27	4.125	-53.89 to 62.14	No	ns	>0.9999
Row 5 vs. Row 28	19.55	-38.47 to 77.57	No	ns	>0.9999
Row 5 vs. Row 29	-4.475	-62.49 to 53.54	No	ns	>0.9999
Row 5 vs. Row 30	16.25	-41.77 to 74.27	No	ns	>0.9999
Row 5 vs. Row 31	12.78	-45.24 to 70.79	No	ns	>0.9999
Row 5 vs. Row 32	16.45	-41.57 to 74.47	No	ns	>0.9999
Row 5 vs. Row 33	21.03	-36.99 to 79.04	No	ns	>0.9999
Row 5 vs. Row 34	18.13	-39.89 to 76.14	No	ns	>0.9999
Row 5 vs. Row 35	12.8	-45.22 to 70.82	No	ns	>0.9999
Row 5 vs. Row 36	-2.05	-60.07 to 55.97	No	ns	>0.9999
Row 5 vs. Row 37	12.33	-45.69 to 70.34	No	ns	>0.9999
Row 5 vs. Row 38	7.025	-50.99 to 65.04	No	ns	>0.9999
Row 5 vs. Row 39	12.78	-45.24 to 70.79	No	ns	>0.9999
Row 5 vs. Row 40	9.825	-48.19 to 67.84	No	ns	>0.9999
Row 5 vs. Row 41	11.63	-46.39 to 69.64	No	ns	>0.9999
Row 5 vs. Row 42	0.425	-57.59 to 58.44	No	ns	>0.9999
Row 5 vs. Row 43	23.2	-34.82 to 81.22	No	ns	>0.9999
Row 5 vs. Row 44	11.18	-46.84 to 69.19	No	ns	>0.9999
Row 5 vs. Row 45	14.03	-43.99 to 72.04	No	ns	>0.9999
Row 5 vs. Row 46	4.575	-53.44 to 62.59	No	ns	>0.9999
Row 5 vs. Row 47	14.98	-43.04 to 72.99	No	ns	>0.9999
Row 5 vs. Row 48	9.225	-48.79 to 67.24	No	ns	>0.9999
Row 5 vs. Row 49	10.55	-47.47 to 68.57	No	ns	>0.9999
Row 6 vs. Row 7	41.68	-16.34 to 99.69	No	ns	0.9682
Row 6 vs. Row 8	48.58	-9.440 to 106.6	No	ns	0.4865
Row 6 vs. Row 9	59.28	1.260 to 117.3	Yes	*	0.0348
Row 6 vs. Row 10	24.8	-33.22 to 82.82	No	ns	>0.9999
Row 6 vs. Row 11	32.03	-25.99 to 90.04	No	ns	>0.9999
Row 6 vs. Row 12	36.33	-21.69 to 94.34	No	ns	>0.9999
Row 6 vs. Row 13	55.5	-2.515 to 113.5	No	ns	0.0999
Row 6 vs. Row 14	52.2	-5.815 to 110.2	No	ns	0.2288
Row 6 vs. Row 15	39.05	-18.97 to 97.07	No	ns	0.9978
Row 6 vs. Row 16	54.63	-3.390 to 112.6	No	ns	0.1257
Row 6 vs. Row 17	63.68	5.660 to 121.7	Yes	**	0.0093
Row 6 vs. Row 18	43.05	-14.97 to 101.1	No	ns	0.9199
Row 6 vs. Row 19	68.78	10.76 to 126.8	Yes	**	0.0018
Row 6 vs. Row 20	44.43	-13.59 to 102.4	No	ns	0.8402
Row 6 vs. Row 21	59.48	1.460 to 117.5	Yes	*	0.0329
Row 6 vs. Row 22	59	0.9850 to 117.0	Yes	*	0.0377
Row 6 vs. Row 23	58.03	0.009995 to 116.0	Yes	*	0.0499
Row 6 vs. Row 27	47.13	-10.89 to 105.1	No	ns	0.616
Row 6 vs. Row 28	62.55	4.535 to 120.6	Yes	*	0.0131
Row 6 vs. Row 29	38.53	-19.49 to 96.54	No	ns	0.9989
Row 6 vs. Row 30	59.25	1.235 to 117.3	Yes	*	0.0351
Row 6 vs. Row 31	55.78	-2.240 to 113.8	No	ns	0.0928
Row 6 vs. Row 32	59.45	1.435 to 117.5	Yes	*	0.0331
Row 6 vs. Row 33	64.03	6.010 to 122.0	Yes	**	0.0083
Row 6 vs. Row 34	61.13	3.110 to 119.1	Yes	*	0.0202
Row 6 vs. Row 35	55.8	-2.215 to 113.8	No	ns	0.0922
Row 6 vs. Row 36	40.95	-17.07 to 98.97	No	ns	0.9826
Row 6 vs. Row 37	55.33	-2.690 to 113.3	No	ns	0.1046
Row 6 vs. Row 38	50.03	-7.990 to 108.0	No	ns	0.3689
Row 6 vs. Row 39	55.78	-2.240 to 113.8	No	ns	0.0928
Row 6 vs. Row 40	52.83	-5.190 to 110.8	No	ns	0.1972
Row 6 vs. Row 41	54.63	-3.390 to 112.6	No	ns	0.1257
Row 6 vs. Row 42	43.43	-14.59 to 101.4	No	ns	0.9013
Row 6 vs. Row 43	66.2	8.185 to 124.2	Yes	**	0.0042
Row 6 vs. Row 44	54.18	-3.840 to 112.2	No	ns	0.1411
Row 6 vs. Row 45	57.03	-0.9900 to 115.0	No	ns	0.066
Row 6 vs. Row 46	47.58	-10.44 to 105.6	No	ns	0.5752
Row 6 vs. Row 47	57.98	-0.04001 to 116.0	No	ns	0.0506
Row 6 vs. Row 48	52.23	-5.790 to 110.2	No	ns	0.2275
Row 6 vs. Row 49	53.55	-4.465 to 111.6	No	ns	0.1651
Row 7 vs. Row 8	6.9	-51.12 to 64.92	No	ns	>0.9999
Row 7 vs. Row 9	17.6	-40.42 to 75.62	No	ns	>0.9999
Row 7 vs. Row 10	-16.88	-74.89 to 41.14	No	ns	>0.9999
Row 7 vs. Row 11	-9.65	-67.67 to 48.37	No	ns	>0.9999
Row 7 vs. Row 12	-5.35	-63.37 to 52.67	No	ns	>0.9999
Row 7 vs. Row 13	13.83	-44.19 to 71.84	No	ns	>0.9999
Row 7 vs. Row 14	10.53	-47.49 to 68.54	No	ns	>0.9999
Row 7 vs. Row 15	-2.625	-60.64 to 55.39	No	ns	>0.9999
Row 7 vs. Row 16	12.95	-45.07 to 70.97	No	ns	>0.9999
Row 7 vs. Row 17	22	-36.02 to 80.02	No	ns	>0.9999
Row 7 vs. Row 18	1.375	-56.64 to 59.39	No	ns	>0.9999
Row 7 vs. Row 19	27.1	-30.92 to 85.12	No	ns	>0.9999
Row 7 vs. Row 20	2.75	-55.27 to 60.77	No	ns	>0.9999
Row 7 vs. Row 21	17.8	-40.22 to 75.82	No	ns	>0.9999
Row 7 vs. Row 22	17.33	-40.69 to 75.34	No	ns	>0.9999
Row 7 vs. Row 23	16.35	-41.67 to 74.37	No	ns	>0.9999
Row 7 vs. Row 27	5.45	-52.57 to 63.47	No	ns	>0.9999
Row 7 vs. Row 28	20.88	-37.14 to 78.89	No	ns	>0.9999
Row 7 vs. Row 29	-3.15	-61.17 to 54.87	No	ns	>0.9999
Row 7 vs. Row 30	17.58	-40.44 to 75.59	No	ns	>0.9999
Row 7 vs. Row 31	14.1	-43.92 to 72.12	No	ns	>0.9999
Row 7 vs. Row 32	17.78	-40.24 to 75.79	No	ns	>0.9999
Row 7 vs. Row 33	22.35	-35.67 to 80.37	No	ns	>0.9999
Row 7 vs. Row 34	19.45	-38.57 to 77.47	No	ns	>0.9999
Row 7 vs. Row 35	14.13	-43.89 to 72.14	No	ns	>0.9999
Row 7 vs. Row 36	-0.725	-58.74 to 57.29	No	ns	>0.9999
Row 7 vs. Row 37	13.65	-44.37 to 71.67	No	ns	>0.9999
Row 7 vs. Row 38	8.35	-49.67 to 66.37	No	ns	>0.9999
Row 7 vs. Row 39	14.1	-43.92 to 72.12	No	ns	>0.9999
Row 7 vs. Row 40	11.15	-46.87 to 69.17	No	ns	>0.9999
Row 7 vs. Row 41	12.95	-45.07 to 70.97	No	ns	>0.9999
Row 7 vs. Row 42	1.75	-56.27 to 59.77	No	ns	>0.9999
Row 7 vs. Row 43	24.53	-33.49 to 82.54	No	ns	>0.9999
Row 7 vs. Row 44	12.5	-45.52 to 70.52	No	ns	>0.9999
Row 7 vs. Row 45	15.35	-42.67 to 73.37	No	ns	>0.9999
Row 7 vs. Row 46	5.9	-52.12 to 63.92	No	ns	>0.9999
Row 7 vs. Row 47	16.3	-41.72 to 74.32	No	ns	>0.9999
Row 7 vs. Row 48	10.55	-47.47 to 68.57	No	ns	>0.9999
Row 7 vs. Row 49	11.88	-46.14 to 69.89	No	ns	>0.9999
Row 8 vs. Row 9	10.7	-47.32 to 68.72	No	ns	>0.9999
Row 8 vs. Row 10	-23.78	-81.79 to 34.24	No	ns	>0.9999
Row 8 vs. Row 11	-16.55	-74.57 to 41.47	No	ns	>0.9999
Row 8 vs. Row 12	-12.25	-70.27 to 45.77	No	ns	>0.9999
Row 8 vs. Row 13	6.925	-51.09 to 64.94	No	ns	>0.9999
Row 8 vs. Row 14	3.625	-54.39 to 61.64	No	ns	>0.9999
Row 8 vs. Row 15	-9.525	-67.54 to 48.49	No	ns	>0.9999
Row 8 vs. Row 16	6.05	-51.97 to 64.07	No	ns	>0.9999
Row 8 vs. Row 17	15.1	-42.92 to 73.12	No	ns	>0.9999
Row 8 vs. Row 18	-5.525	-63.54 to 52.49	No	ns	>0.9999
Row 8 vs. Row 19	20.2	-37.82 to 78.22	No	ns	>0.9999
Row 8 vs. Row 20	-4.15	-62.17 to 53.87	No	ns	>0.9999
Row 8 vs. Row 21	10.9	-47.12 to 68.92	No	ns	>0.9999
Row 8 vs. Row 22	10.43	-47.59 to 68.44	No	ns	>0.9999
Row 8 vs. Row 23	9.45	-48.57 to 67.47	No	ns	>0.9999
Row 8 vs. Row 27	-1.45	-59.47 to 56.57	No	ns	>0.9999
Row 8 vs. Row 28	13.98	-44.04 to 71.99	No	ns	>0.9999
Row 8 vs. Row 29	-10.05	-68.07 to 47.97	No	ns	>0.9999
Row 8 vs. Row 30	10.68	-47.34 to 68.69	No	ns	>0.9999
Row 8 vs. Row 31	7.2	-50.82 to 65.22	No	ns	>0.9999
Row 8 vs. Row 32	10.88	-47.14 to 68.89	No	ns	>0.9999
Row 8 vs. Row 33	15.45	-42.57 to 73.47	No	ns	>0.9999
Row 8 vs. Row 34	12.55	-45.47 to 70.57	No	ns	>0.9999
Row 8 vs. Row 35	7.225	-50.79 to 65.24	No	ns	>0.9999
Row 8 vs. Row 36	-7.625	-65.64 to 50.39	No	ns	>0.9999
Row 8 vs. Row 37	6.75	-51.27 to 64.77	No	ns	>0.9999
Row 8 vs. Row 38	1.45	-56.57 to 59.47	No	ns	>0.9999
Row 8 vs. Row 39	7.2	-50.82 to 65.22	No	ns	>0.9999
Row 8 vs. Row 40	4.25	-53.77 to 62.27	No	ns	>0.9999
Row 8 vs. Row 41	6.05	-51.97 to 64.07	No	ns	>0.9999
Row 8 vs. Row 42	-5.15	-63.17 to 52.87	No	ns	>0.9999
Row 8 vs. Row 43	17.63	-40.39 to 75.64	No	ns	>0.9999
Row 8 vs. Row 44	5.6	-52.42 to 63.62	No	ns	>0.9999
Row 8 vs. Row 45	8.45	-49.57 to 66.47	No	ns	>0.9999
Row 8 vs. Row 46	-1	-59.02 to 57.02	No	ns	>0.9999
Row 8 vs. Row 47	9.4	-48.62 to 67.42	No	ns	>0.9999
Row 8 vs. Row 48	3.65	-54.37 to 61.67	No	ns	>0.9999
Row 8 vs. Row 49	4.975	-53.04 to 62.99	No	ns	>0.9999
Row 9 vs. Row 10	-34.48	-92.49 to 23.54	No	ns	>0.9999
Row 9 vs. Row 11	-27.25	-85.27 to 30.77	No	ns	>0.9999
Row 9 vs. Row 12	-22.95	-80.97 to 35.07	No	ns	>0.9999
Row 9 vs. Row 13	-3.775	-61.79 to 54.24	No	ns	>0.9999
Row 9 vs. Row 14	-7.075	-65.09 to 50.94	No	ns	>0.9999
Row 9 vs. Row 15	-20.23	-78.24 to 37.79	No	ns	>0.9999
Row 9 vs. Row 16	-4.65	-62.67 to 53.37	No	ns	>0.9999
Row 9 vs. Row 17	4.4	-53.62 to 62.42	No	ns	>0.9999
Row 9 vs. Row 18	-16.23	-74.24 to 41.79	No	ns	>0.9999
Row 9 vs. Row 19	9.5	-48.52 to 67.52	No	ns	>0.9999
Row 9 vs. Row 20	-14.85	-72.87 to 43.17	No	ns	>0.9999
Row 9 vs. Row 21	0.2	-57.82 to 58.22	No	ns	>0.9999
Row 9 vs. Row 22	-0.275	-58.29 to 57.74	No	ns	>0.9999
Row 9 vs. Row 23	-1.25	-59.27 to 56.77	No	ns	>0.9999
Row 9 vs. Row 27	-12.15	-70.17 to 45.87	No	ns	>0.9999
Row 9 vs. Row 28	3.275	-54.74 to 61.29	No	ns	>0.9999
Row 9 vs. Row 29	-20.75	-78.77 to 37.27	No	ns	>0.9999
Row 9 vs. Row 30	-0.025	-58.04 to 57.99	No	ns	>0.9999
Row 9 vs. Row 31	-3.5	-61.52 to 54.52	No	ns	>0.9999
Row 9 vs. Row 32	0.175	-57.84 to 58.19	No	ns	>0.9999
Row 9 vs. Row 33	4.75	-53.27 to 62.77	No	ns	>0.9999
Row 9 vs. Row 34	1.85	-56.17 to 59.87	No	ns	>0.9999
Row 9 vs. Row 35	-3.475	-61.49 to 54.54	No	ns	>0.9999
Row 9 vs. Row 36	-18.33	-76.34 to 39.69	No	ns	>0.9999
Row 9 vs. Row 37	-3.95	-61.97 to 54.07	No	ns	>0.9999
Row 9 vs. Row 38	-9.25	-67.27 to 48.77	No	ns	>0.9999
Row 9 vs. Row 39	-3.5	-61.52 to 54.52	No	ns	>0.9999
Row 9 vs. Row 40	-6.45	-64.47 to 51.57	No	ns	>0.9999
Row 9 vs. Row 41	-4.65	-62.67 to 53.37	No	ns	>0.9999
Row 9 vs. Row 42	-15.85	-73.87 to 42.17	No	ns	>0.9999
Row 9 vs. Row 43	6.925	-51.09 to 64.94	No	ns	>0.9999
Row 9 vs. Row 44	-5.1	-63.12 to 52.92	No	ns	>0.9999
Row 9 vs. Row 45	-2.25	-60.27 to 55.77	No	ns	>0.9999
Row 9 vs. Row 46	-11.7	-69.72 to 46.32	No	ns	>0.9999
Row 9 vs. Row 47	-1.3	-59.32 to 56.72	No	ns	>0.9999
Row 9 vs. Row 48	-7.05	-65.07 to 50.97	No	ns	>0.9999
Row 9 vs. Row 49	-5.725	-63.74 to 52.29	No	ns	>0.9999
Row 10 vs. Row 11	7.225	-50.79 to 65.24	No	ns	>0.9999
Row 10 vs. Row 12	11.53	-46.49 to 69.54	No	ns	>0.9999
Row 10 vs. Row 13	30.7	-27.32 to 88.72	No	ns	>0.9999
Row 10 vs. Row 14	27.4	-30.62 to 85.42	No	ns	>0.9999
Row 10 vs. Row 15	14.25	-43.77 to 72.27	No	ns	>0.9999
Row 10 vs. Row 16	29.83	-28.19 to 87.84	No	ns	>0.9999
Row 10 vs. Row 17	38.88	-19.14 to 96.89	No	ns	0.9983
Row 10 vs. Row 18	18.25	-39.77 to 76.27	No	ns	>0.9999
Row 10 vs. Row 19	43.98	-14.04 to 102.0	No	ns	0.8697
Row 10 vs. Row 20	19.63	-38.39 to 77.64	No	ns	>0.9999
Row 10 vs. Row 21	34.68	-23.34 to 92.69	No	ns	>0.9999
Row 10 vs. Row 22	34.2	-23.82 to 92.22	No	ns	>0.9999
Row 10 vs. Row 23	33.23	-24.79 to 91.24	No	ns	>0.9999
Row 10 vs. Row 27	22.33	-35.69 to 80.34	No	ns	>0.9999
Row 10 vs. Row 28	37.75	-20.27 to 95.77	No	ns	0.9997
Row 10 vs. Row 29	13.73	-44.29 to 71.74	No	ns	>0.9999
Row 10 vs. Row 30	34.45	-23.57 to 92.47	No	ns	>0.9999
Row 10 vs. Row 31	30.98	-27.04 to 88.99	No	ns	>0.9999
Row 10 vs. Row 32	34.65	-23.37 to 92.67	No	ns	>0.9999
Row 10 vs. Row 33	39.23	-18.79 to 97.24	No	ns	0.9972
Row 10 vs. Row 34	36.33	-21.69 to 94.34	No	ns	>0.9999
Row 10 vs. Row 35	31	-27.02 to 89.02	No	ns	>0.9999
Row 10 vs. Row 36	16.15	-41.87 to 74.17	No	ns	>0.9999
Row 10 vs. Row 37	30.53	-27.49 to 88.54	No	ns	>0.9999
Row 10 vs. Row 38	25.23	-32.79 to 83.24	No	ns	>0.9999
Row 10 vs. Row 39	30.98	-27.04 to 88.99	No	ns	>0.9999
Row 10 vs. Row 40	28.03	-29.99 to 86.04	No	ns	>0.9999
Row 10 vs. Row 41	29.83	-28.19 to 87.84	No	ns	>0.9999
Row 10 vs. Row 42	18.63	-39.39 to 76.64	No	ns	>0.9999
Row 10 vs. Row 43	41.4	-16.62 to 99.42	No	ns	0.9745
Row 10 vs. Row 44	29.38	-28.64 to 87.39	No	ns	>0.9999
Row 10 vs. Row 45	32.23	-25.79 to 90.24	No	ns	>0.9999
Row 10 vs. Row 46	22.78	-35.24 to 80.79	No	ns	>0.9999
Row 10 vs. Row 47	33.18	-24.84 to 91.19	No	ns	>0.9999
Row 10 vs. Row 48	27.43	-30.59 to 85.44	No	ns	>0.9999
Row 10 vs. Row 49	28.75	-29.27 to 86.77	No	ns	>0.9999
Row 11 vs. Row 12	4.3	-53.72 to 62.32	No	ns	>0.9999
Row 11 vs. Row 13	23.48	-34.54 to 81.49	No	ns	>0.9999
Row 11 vs. Row 14	20.18	-37.84 to 78.19	No	ns	>0.9999
Row 11 vs. Row 15	7.025	-50.99 to 65.04	No	ns	>0.9999
Row 11 vs. Row 16	22.6	-35.42 to 80.62	No	ns	>0.9999
Row 11 vs. Row 17	31.65	-26.37 to 89.67	No	ns	>0.9999
Row 11 vs. Row 18	11.03	-46.99 to 69.04	No	ns	>0.9999
Row 11 vs. Row 19	36.75	-21.27 to 94.77	No	ns	>0.9999
Row 11 vs. Row 20	12.4	-45.62 to 70.42	No	ns	>0.9999
Row 11 vs. Row 21	27.45	-30.57 to 85.47	No	ns	>0.9999
Row 11 vs. Row 22	26.98	-31.04 to 84.99	No	ns	>0.9999
Row 11 vs. Row 23	26	-32.02 to 84.02	No	ns	>0.9999
Row 11 vs. Row 27	15.1	-42.92 to 73.12	No	ns	>0.9999
Row 11 vs. Row 28	30.53	-27.49 to 88.54	No	ns	>0.9999
Row 11 vs. Row 29	6.5	-51.52 to 64.52	No	ns	>0.9999
Row 11 vs. Row 30	27.23	-30.79 to 85.24	No	ns	>0.9999
Row 11 vs. Row 31	23.75	-34.27 to 81.77	No	ns	>0.9999
Row 11 vs. Row 32	27.43	-30.59 to 85.44	No	ns	>0.9999
Row 11 vs. Row 33	32	-26.02 to 90.02	No	ns	>0.9999
Row 11 vs. Row 34	29.1	-28.92 to 87.12	No	ns	>0.9999
Row 11 vs. Row 35	23.78	-34.24 to 81.79	No	ns	>0.9999
Row 11 vs. Row 36	8.925	-49.09 to 66.94	No	ns	>0.9999
Row 11 vs. Row 37	23.3	-34.72 to 81.32	No	ns	>0.9999
Row 11 vs. Row 38	18	-40.02 to 76.02	No	ns	>0.9999
Row 11 vs. Row 39	23.75	-34.27 to 81.77	No	ns	>0.9999
Row 11 vs. Row 40	20.8	-37.22 to 78.82	No	ns	>0.9999
Row 11 vs. Row 41	22.6	-35.42 to 80.62	No	ns	>0.9999
Row 11 vs. Row 42	11.4	-46.62 to 69.42	No	ns	>0.9999
Row 11 vs. Row 43	34.18	-23.84 to 92.19	No	ns	>0.9999
Row 11 vs. Row 44	22.15	-35.87 to 80.17	No	ns	>0.9999
Row 11 vs. Row 45	25	-33.02 to 83.02	No	ns	>0.9999
Row 11 vs. Row 46	15.55	-42.47 to 73.57	No	ns	>0.9999
Row 11 vs. Row 47	25.95	-32.07 to 83.97	No	ns	>0.9999
Row 11 vs. Row 48	20.2	-37.82 to 78.22	No	ns	>0.9999
Row 11 vs. Row 49	21.53	-36.49 to 79.54	No	ns	>0.9999
Row 12 vs. Row 13	19.18	-38.84 to 77.19	No	ns	>0.9999
Row 12 vs. Row 14	15.88	-42.14 to 73.89	No	ns	>0.9999
Row 12 vs. Row 15	2.725	-55.29 to 60.74	No	ns	>0.9999
Row 12 vs. Row 16	18.3	-39.72 to 76.32	No	ns	>0.9999
Row 12 vs. Row 17	27.35	-30.67 to 85.37	No	ns	>0.9999
Row 12 vs. Row 18	6.725	-51.29 to 64.74	No	ns	>0.9999
Row 12 vs. Row 19	32.45	-25.57 to 90.47	No	ns	>0.9999
Row 12 vs. Row 20	8.1	-49.92 to 66.12	No	ns	>0.9999
Row 12 vs. Row 21	23.15	-34.87 to 81.17	No	ns	>0.9999
Row 12 vs. Row 22	22.68	-35.34 to 80.69	No	ns	>0.9999
Row 12 vs. Row 23	21.7	-36.32 to 79.72	No	ns	>0.9999
Row 12 vs. Row 27	10.8	-47.22 to 68.82	No	ns	>0.9999
Row 12 vs. Row 28	26.23	-31.79 to 84.24	No	ns	>0.9999
Row 12 vs. Row 29	2.2	-55.82 to 60.22	No	ns	>0.9999
Row 12 vs. Row 30	22.93	-35.09 to 80.94	No	ns	>0.9999
Row 12 vs. Row 31	19.45	-38.57 to 77.47	No	ns	>0.9999
Row 12 vs. Row 32	23.13	-34.89 to 81.14	No	ns	>0.9999
Row 12 vs. Row 33	27.7	-30.32 to 85.72	No	ns	>0.9999
Row 12 vs. Row 34	24.8	-33.22 to 82.82	No	ns	>0.9999
Row 12 vs. Row 35	19.48	-38.54 to 77.49	No	ns	>0.9999
Row 12 vs. Row 36	4.625	-53.39 to 62.64	No	ns	>0.9999
Row 12 vs. Row 37	19	-39.02 to 77.02	No	ns	>0.9999
Row 12 vs. Row 38	13.7	-44.32 to 71.72	No	ns	>0.9999
Row 12 vs. Row 39	19.45	-38.57 to 77.47	No	ns	>0.9999
Row 12 vs. Row 40	16.5	-41.52 to 74.52	No	ns	>0.9999
Row 12 vs. Row 41	18.3	-39.72 to 76.32	No	ns	>0.9999
Row 12 vs. Row 42	7.1	-50.92 to 65.12	No	ns	>0.9999
Row 12 vs. Row 43	29.88	-28.14 to 87.89	No	ns	>0.9999
Row 12 vs. Row 44	17.85	-40.17 to 75.87	No	ns	>0.9999
Row 12 vs. Row 45	20.7	-37.32 to 78.72	No	ns	>0.9999
Row 12 vs. Row 46	11.25	-46.77 to 69.27	No	ns	>0.9999
Row 12 vs. Row 47	21.65	-36.37 to 79.67	No	ns	>0.9999
Row 12 vs. Row 48	15.9	-42.12 to 73.92	No	ns	>0.9999
Row 12 vs. Row 49	17.23	-40.79 to 75.24	No	ns	>0.9999
Row 13 vs. Row 14	-3.3	-61.32 to 54.72	No	ns	>0.9999
Row 13 vs. Row 15	-16.45	-74.47 to 41.57	No	ns	>0.9999
Row 13 vs. Row 16	-0.875	-58.89 to 57.14	No	ns	>0.9999
Row 13 vs. Row 17	8.175	-49.84 to 66.19	No	ns	>0.9999
Row 13 vs. Row 18	-12.45	-70.47 to 45.57	No	ns	>0.9999
Row 13 vs. Row 19	13.28	-44.74 to 71.29	No	ns	>0.9999
Row 13 vs. Row 20	-11.08	-69.09 to 46.94	No	ns	>0.9999
Row 13 vs. Row 21	3.975	-54.04 to 61.99	No	ns	>0.9999
Row 13 vs. Row 22	3.5	-54.52 to 61.52	No	ns	>0.9999
Row 13 vs. Row 23	2.525	-55.49 to 60.54	No	ns	>0.9999
Row 13 vs. Row 27	-8.375	-66.39 to 49.64	No	ns	>0.9999
Row 13 vs. Row 28	7.05	-50.97 to 65.07	No	ns	>0.9999
Row 13 vs. Row 29	-16.98	-74.99 to 41.04	No	ns	>0.9999
Row 13 vs. Row 30	3.75	-54.27 to 61.77	No	ns	>0.9999
Row 13 vs. Row 31	0.275	-57.74 to 58.29	No	ns	>0.9999
Row 13 vs. Row 32	3.95	-54.07 to 61.97	No	ns	>0.9999
Row 13 vs. Row 33	8.525	-49.49 to 66.54	No	ns	>0.9999
Row 13 vs. Row 34	5.625	-52.39 to 63.64	No	ns	>0.9999
Row 13 vs. Row 35	0.3	-57.72 to 58.32	No	ns	>0.9999
Row 13 vs. Row 36	-14.55	-72.57 to 43.47	No	ns	>0.9999
Row 13 vs. Row 37	-0.175	-58.19 to 57.84	No	ns	>0.9999
Row 13 vs. Row 38	-5.475	-63.49 to 52.54	No	ns	>0.9999
Row 13 vs. Row 39	0.275	-57.74 to 58.29	No	ns	>0.9999
Row 13 vs. Row 40	-2.675	-60.69 to 55.34	No	ns	>0.9999
Row 13 vs. Row 41	-0.875	-58.89 to 57.14	No	ns	>0.9999
Row 13 vs. Row 42	-12.08	-70.09 to 45.94	No	ns	>0.9999
Row 13 vs. Row 43	10.7	-47.32 to 68.72	No	ns	>0.9999
Row 13 vs. Row 44	-1.325	-59.34 to 56.69	No	ns	>0.9999
Row 13 vs. Row 45	1.525	-56.49 to 59.54	No	ns	>0.9999
Row 13 vs. Row 46	-7.925	-65.94 to 50.09	No	ns	>0.9999
Row 13 vs. Row 47	2.475	-55.54 to 60.49	No	ns	>0.9999
Row 13 vs. Row 48	-3.275	-61.29 to 54.74	No	ns	>0.9999
Row 13 vs. Row 49	-1.95	-59.97 to 56.07	No	ns	>0.9999
Row 14 vs. Row 15	-13.15	-71.17 to 44.87	No	ns	>0.9999
Row 14 vs. Row 16	2.425	-55.59 to 60.44	No	ns	>0.9999
Row 14 vs. Row 17	11.48	-46.54 to 69.49	No	ns	>0.9999
Row 14 vs. Row 18	-9.15	-67.17 to 48.87	No	ns	>0.9999
Row 14 vs. Row 19	16.58	-41.44 to 74.59	No	ns	>0.9999
Row 14 vs. Row 20	-7.775	-65.79 to 50.24	No	ns	>0.9999
Row 14 vs. Row 21	7.275	-50.74 to 65.29	No	ns	>0.9999
Row 14 vs. Row 22	6.8	-51.22 to 64.82	No	ns	>0.9999
Row 14 vs. Row 23	5.825	-52.19 to 63.84	No	ns	>0.9999
Row 14 vs. Row 27	-5.075	-63.09 to 52.94	No	ns	>0.9999
Row 14 vs. Row 28	10.35	-47.67 to 68.37	No	ns	>0.9999
Row 14 vs. Row 29	-13.68	-71.69 to 44.34	No	ns	>0.9999
Row 14 vs. Row 30	7.05	-50.97 to 65.07	No	ns	>0.9999
Row 14 vs. Row 31	3.575	-54.44 to 61.59	No	ns	>0.9999
Row 14 vs. Row 32	7.25	-50.77 to 65.27	No	ns	>0.9999
Row 14 vs. Row 33	11.83	-46.19 to 69.84	No	ns	>0.9999
Row 14 vs. Row 34	8.925	-49.09 to 66.94	No	ns	>0.9999
Row 14 vs. Row 35	3.6	-54.42 to 61.62	No	ns	>0.9999
Row 14 vs. Row 36	-11.25	-69.27 to 46.77	No	ns	>0.9999
Row 14 vs. Row 37	3.125	-54.89 to 61.14	No	ns	>0.9999
Row 14 vs. Row 38	-2.175	-60.19 to 55.84	No	ns	>0.9999
Row 14 vs. Row 39	3.575	-54.44 to 61.59	No	ns	>0.9999
Row 14 vs. Row 40	0.625	-57.39 to 58.64	No	ns	>0.9999
Row 14 vs. Row 41	2.425	-55.59 to 60.44	No	ns	>0.9999
Row 14 vs. Row 42	-8.775	-66.79 to 49.24	No	ns	>0.9999
Row 14 vs. Row 43	14	-44.02 to 72.02	No	ns	>0.9999
Row 14 vs. Row 44	1.975	-56.04 to 59.99	No	ns	>0.9999
Row 14 vs. Row 45	4.825	-53.19 to 62.84	No	ns	>0.9999
Row 14 vs. Row 46	-4.625	-62.64 to 53.39	No	ns	>0.9999
Row 14 vs. Row 47	5.775	-52.24 to 63.79	No	ns	>0.9999
Row 14 vs. Row 48	0.025	-57.99 to 58.04	No	ns	>0.9999
Row 14 vs. Row 49	1.35	-56.67 to 59.37	No	ns	>0.9999
Row 15 vs. Row 16	15.58	-42.44 to 73.59	No	ns	>0.9999
Row 15 vs. Row 17	24.63	-33.39 to 82.64	No	ns	>0.9999
Row 15 vs. Row 18	4	-54.02 to 62.02	No	ns	>0.9999
Row 15 vs. Row 19	29.73	-28.29 to 87.74	No	ns	>0.9999
Row 15 vs. Row 20	5.375	-52.64 to 63.39	No	ns	>0.9999
Row 15 vs. Row 21	20.43	-37.59 to 78.44	No	ns	>0.9999
Row 15 vs. Row 22	19.95	-38.07 to 77.97	No	ns	>0.9999
Row 15 vs. Row 23	18.98	-39.04 to 76.99	No	ns	>0.9999
Row 15 vs. Row 27	8.075	-49.94 to 66.09	No	ns	>0.9999
Row 15 vs. Row 28	23.5	-34.52 to 81.52	No	ns	>0.9999
Row 15 vs. Row 29	-0.525	-58.54 to 57.49	No	ns	>0.9999
Row 15 vs. Row 30	20.2	-37.82 to 78.22	No	ns	>0.9999
Row 15 vs. Row 31	16.73	-41.29 to 74.74	No	ns	>0.9999
Row 15 vs. Row 32	20.4	-37.62 to 78.42	No	ns	>0.9999
Row 15 vs. Row 33	24.98	-33.04 to 82.99	No	ns	>0.9999
Row 15 vs. Row 34	22.08	-35.94 to 80.09	No	ns	>0.9999
Row 15 vs. Row 35	16.75	-41.27 to 74.77	No	ns	>0.9999
Row 15 vs. Row 36	1.9	-56.12 to 59.92	No	ns	>0.9999
Row 15 vs. Row 37	16.28	-41.74 to 74.29	No	ns	>0.9999
Row 15 vs. Row 38	10.98	-47.04 to 68.99	No	ns	>0.9999
Row 15 vs. Row 39	16.73	-41.29 to 74.74	No	ns	>0.9999
Row 15 vs. Row 40	13.78	-44.24 to 71.79	No	ns	>0.9999
Row 15 vs. Row 41	15.58	-42.44 to 73.59	No	ns	>0.9999
Row 15 vs. Row 42	4.375	-53.64 to 62.39	No	ns	>0.9999
Row 15 vs. Row 43	27.15	-30.87 to 85.17	No	ns	>0.9999
Row 15 vs. Row 44	15.13	-42.89 to 73.14	No	ns	>0.9999
Row 15 vs. Row 45	17.98	-40.04 to 75.99	No	ns	>0.9999
Row 15 vs. Row 46	8.525	-49.49 to 66.54	No	ns	>0.9999
Row 15 vs. Row 47	18.93	-39.09 to 76.94	No	ns	>0.9999
Row 15 vs. Row 48	13.18	-44.84 to 71.19	No	ns	>0.9999
Row 15 vs. Row 49	14.5	-43.52 to 72.52	No	ns	>0.9999
Row 16 vs. Row 17	9.05	-48.97 to 67.07	No	ns	>0.9999
Row 16 vs. Row 18	-11.58	-69.59 to 46.44	No	ns	>0.9999
Row 16 vs. Row 19	14.15	-43.87 to 72.17	No	ns	>0.9999
Row 16 vs. Row 20	-10.2	-68.22 to 47.82	No	ns	>0.9999
Row 16 vs. Row 21	4.85	-53.17 to 62.87	No	ns	>0.9999
Row 16 vs. Row 22	4.375	-53.64 to 62.39	No	ns	>0.9999
Row 16 vs. Row 23	3.4	-54.62 to 61.42	No	ns	>0.9999
Row 16 vs. Row 27	-7.5	-65.52 to 50.52	No	ns	>0.9999
Row 16 vs. Row 28	7.925	-50.09 to 65.94	No	ns	>0.9999
Row 16 vs. Row 29	-16.1	-74.12 to 41.92	No	ns	>0.9999
Row 16 vs. Row 30	4.625	-53.39 to 62.64	No	ns	>0.9999
Row 16 vs. Row 31	1.15	-56.87 to 59.17	No	ns	>0.9999
Row 16 vs. Row 32	4.825	-53.19 to 62.84	No	ns	>0.9999
Row 16 vs. Row 33	9.4	-48.62 to 67.42	No	ns	>0.9999
Row 16 vs. Row 34	6.5	-51.52 to 64.52	No	ns	>0.9999
Row 16 vs. Row 35	1.175	-56.84 to 59.19	No	ns	>0.9999
Row 16 vs. Row 36	-13.68	-71.69 to 44.34	No	ns	>0.9999
Row 16 vs. Row 37	0.7	-57.32 to 58.72	No	ns	>0.9999
Row 16 vs. Row 38	-4.6	-62.62 to 53.42	No	ns	>0.9999
Row 16 vs. Row 39	1.15	-56.87 to 59.17	No	ns	>0.9999
Row 16 vs. Row 40	-1.8	-59.82 to 56.22	No	ns	>0.9999
Row 16 vs. Row 41	0	-58.02 to 58.02	No	ns	>0.9999
Row 16 vs. Row 42	-11.2	-69.22 to 46.82	No	ns	>0.9999
Row 16 vs. Row 43	11.58	-46.44 to 69.59	No	ns	>0.9999
Row 16 vs. Row 44	-0.45	-58.47 to 57.57	No	ns	>0.9999
Row 16 vs. Row 45	2.4	-55.62 to 60.42	No	ns	>0.9999
Row 16 vs. Row 46	-7.05	-65.07 to 50.97	No	ns	>0.9999
Row 16 vs. Row 47	3.35	-54.67 to 61.37	No	ns	>0.9999
Row 16 vs. Row 48	-2.4	-60.42 to 55.62	No	ns	>0.9999
Row 16 vs. Row 49	-1.075	-59.09 to 56.94	No	ns	>0.9999
Row 17 vs. Row 18	-20.63	-78.64 to 37.39	No	ns	>0.9999
Row 17 vs. Row 19	5.1	-52.92 to 63.12	No	ns	>0.9999
Row 17 vs. Row 20	-19.25	-77.27 to 38.77	No	ns	>0.9999
Row 17 vs. Row 21	-4.2	-62.22 to 53.82	No	ns	>0.9999
Row 17 vs. Row 22	-4.675	-62.69 to 53.34	No	ns	>0.9999
Row 17 vs. Row 23	-5.65	-63.67 to 52.37	No	ns	>0.9999
Row 17 vs. Row 27	-16.55	-74.57 to 41.47	No	ns	>0.9999
Row 17 vs. Row 28	-1.125	-59.14 to 56.89	No	ns	>0.9999
Row 17 vs. Row 29	-25.15	-83.17 to 32.87	No	ns	>0.9999
Row 17 vs. Row 30	-4.425	-62.44 to 53.59	No	ns	>0.9999
Row 17 vs. Row 31	-7.9	-65.92 to 50.12	No	ns	>0.9999
Row 17 vs. Row 32	-4.225	-62.24 to 53.79	No	ns	>0.9999
Row 17 vs. Row 33	0.35	-57.67 to 58.37	No	ns	>0.9999
Row 17 vs. Row 34	-2.55	-60.57 to 55.47	No	ns	>0.9999
Row 17 vs. Row 35	-7.875	-65.89 to 50.14	No	ns	>0.9999
Row 17 vs. Row 36	-22.73	-80.74 to 35.29	No	ns	>0.9999
Row 17 vs. Row 37	-8.35	-66.37 to 49.67	No	ns	>0.9999
Row 17 vs. Row 38	-13.65	-71.67 to 44.37	No	ns	>0.9999
Row 17 vs. Row 39	-7.9	-65.92 to 50.12	No	ns	>0.9999
Row 17 vs. Row 40	-10.85	-68.87 to 47.17	No	ns	>0.9999
Row 17 vs. Row 41	-9.05	-67.07 to 48.97	No	ns	>0.9999
Row 17 vs. Row 42	-20.25	-78.27 to 37.77	No	ns	>0.9999
Row 17 vs. Row 43	2.525	-55.49 to 60.54	No	ns	>0.9999
Row 17 vs. Row 44	-9.5	-67.52 to 48.52	No	ns	>0.9999
Row 17 vs. Row 45	-6.65	-64.67 to 51.37	No	ns	>0.9999
Row 17 vs. Row 46	-16.1	-74.12 to 41.92	No	ns	>0.9999
Row 17 vs. Row 47	-5.7	-63.72 to 52.32	No	ns	>0.9999
Row 17 vs. Row 48	-11.45	-69.47 to 46.57	No	ns	>0.9999
Row 17 vs. Row 49	-10.13	-68.14 to 47.89	No	ns	>0.9999
Row 18 vs. Row 19	25.73	-32.29 to 83.74	No	ns	>0.9999
Row 18 vs. Row 20	1.375	-56.64 to 59.39	No	ns	>0.9999
Row 18 vs. Row 21	16.43	-41.59 to 74.44	No	ns	>0.9999
Row 18 vs. Row 22	15.95	-42.07 to 73.97	No	ns	>0.9999
Row 18 vs. Row 23	14.98	-43.04 to 72.99	No	ns	>0.9999
Row 18 vs. Row 27	4.075	-53.94 to 62.09	No	ns	>0.9999
Row 18 vs. Row 28	19.5	-38.52 to 77.52	No	ns	>0.9999
Row 18 vs. Row 29	-4.525	-62.54 to 53.49	No	ns	>0.9999
Row 18 vs. Row 30	16.2	-41.82 to 74.22	No	ns	>0.9999
Row 18 vs. Row 31	12.73	-45.29 to 70.74	No	ns	>0.9999
Row 18 vs. Row 32	16.4	-41.62 to 74.42	No	ns	>0.9999
Row 18 vs. Row 33	20.98	-37.04 to 78.99	No	ns	>0.9999
Row 18 vs. Row 34	18.08	-39.94 to 76.09	No	ns	>0.9999
Row 18 vs. Row 35	12.75	-45.27 to 70.77	No	ns	>0.9999
Row 18 vs. Row 36	-2.1	-60.12 to 55.92	No	ns	>0.9999
Row 18 vs. Row 37	12.28	-45.74 to 70.29	No	ns	>0.9999
Row 18 vs. Row 38	6.975	-51.04 to 64.99	No	ns	>0.9999
Row 18 vs. Row 39	12.73	-45.29 to 70.74	No	ns	>0.9999
Row 18 vs. Row 40	9.775	-48.24 to 67.79	No	ns	>0.9999
Row 18 vs. Row 41	11.58	-46.44 to 69.59	No	ns	>0.9999
Row 18 vs. Row 42	0.375	-57.64 to 58.39	No	ns	>0.9999
Row 18 vs. Row 43	23.15	-34.87 to 81.17	No	ns	>0.9999
Row 18 vs. Row 44	11.13	-46.89 to 69.14	No	ns	>0.9999
Row 18 vs. Row 45	13.98	-44.04 to 71.99	No	ns	>0.9999
Row 18 vs. Row 46	4.525	-53.49 to 62.54	No	ns	>0.9999
Row 18 vs. Row 47	14.93	-43.09 to 72.94	No	ns	>0.9999
Row 18 vs. Row 48	9.175	-48.84 to 67.19	No	ns	>0.9999
Row 18 vs. Row 49	10.5	-47.52 to 68.52	No	ns	>0.9999
Row 19 vs. Row 20	-24.35	-82.37 to 33.67	No	ns	>0.9999
Row 19 vs. Row 21	-9.3	-67.32 to 48.72	No	ns	>0.9999
Row 19 vs. Row 22	-9.775	-67.79 to 48.24	No	ns	>0.9999
Row 19 vs. Row 23	-10.75	-68.77 to 47.27	No	ns	>0.9999
Row 19 vs. Row 27	-21.65	-79.67 to 36.37	No	ns	>0.9999
Row 19 vs. Row 28	-6.225	-64.24 to 51.79	No	ns	>0.9999
Row 19 vs. Row 29	-30.25	-88.27 to 27.77	No	ns	>0.9999
Row 19 vs. Row 30	-9.525	-67.54 to 48.49	No	ns	>0.9999
Row 19 vs. Row 31	-13	-71.02 to 45.02	No	ns	>0.9999
Row 19 vs. Row 32	-9.325	-67.34 to 48.69	No	ns	>0.9999
Row 19 vs. Row 33	-4.75	-62.77 to 53.27	No	ns	>0.9999
Row 19 vs. Row 34	-7.65	-65.67 to 50.37	No	ns	>0.9999
Row 19 vs. Row 35	-12.98	-70.99 to 45.04	No	ns	>0.9999
Row 19 vs. Row 36	-27.83	-85.84 to 30.19	No	ns	>0.9999
Row 19 vs. Row 37	-13.45	-71.47 to 44.57	No	ns	>0.9999
Row 19 vs. Row 38	-18.75	-76.77 to 39.27	No	ns	>0.9999
Row 19 vs. Row 39	-13	-71.02 to 45.02	No	ns	>0.9999
Row 19 vs. Row 40	-15.95	-73.97 to 42.07	No	ns	>0.9999
Row 19 vs. Row 41	-14.15	-72.17 to 43.87	No	ns	>0.9999
Row 19 vs. Row 42	-25.35	-83.37 to 32.67	No	ns	>0.9999
Row 19 vs. Row 43	-2.575	-60.59 to 55.44	No	ns	>0.9999
Row 19 vs. Row 44	-14.6	-72.62 to 43.42	No	ns	>0.9999
Row 19 vs. Row 45	-11.75	-69.77 to 46.27	No	ns	>0.9999
Row 19 vs. Row 46	-21.2	-79.22 to 36.82	No	ns	>0.9999
Row 19 vs. Row 47	-10.8	-68.82 to 47.22	No	ns	>0.9999
Row 19 vs. Row 48	-16.55	-74.57 to 41.47	No	ns	>0.9999
Row 19 vs. Row 49	-15.23	-73.24 to 42.79	No	ns	>0.9999
Row 20 vs. Row 21	15.05	-42.97 to 73.07	No	ns	>0.9999
Row 20 vs. Row 22	14.58	-43.44 to 72.59	No	ns	>0.9999
Row 20 vs. Row 23	13.6	-44.42 to 71.62	No	ns	>0.9999
Row 20 vs. Row 27	2.7	-55.32 to 60.72	No	ns	>0.9999
Row 20 vs. Row 28	18.13	-39.89 to 76.14	No	ns	>0.9999
Row 20 vs. Row 29	-5.9	-63.92 to 52.12	No	ns	>0.9999
Row 20 vs. Row 30	14.83	-43.19 to 72.84	No	ns	>0.9999
Row 20 vs. Row 31	11.35	-46.67 to 69.37	No	ns	>0.9999
Row 20 vs. Row 32	15.03	-42.99 to 73.04	No	ns	>0.9999
Row 20 vs. Row 33	19.6	-38.42 to 77.62	No	ns	>0.9999
Row 20 vs. Row 34	16.7	-41.32 to 74.72	No	ns	>0.9999
Row 20 vs. Row 35	11.38	-46.64 to 69.39	No	ns	>0.9999
Row 20 vs. Row 36	-3.475	-61.49 to 54.54	No	ns	>0.9999
Row 20 vs. Row 37	10.9	-47.12 to 68.92	No	ns	>0.9999
Row 20 vs. Row 38	5.6	-52.42 to 63.62	No	ns	>0.9999
Row 20 vs. Row 39	11.35	-46.67 to 69.37	No	ns	>0.9999
Row 20 vs. Row 40	8.4	-49.62 to 66.42	No	ns	>0.9999
Row 20 vs. Row 41	10.2	-47.82 to 68.22	No	ns	>0.9999
Row 20 vs. Row 42	-1	-59.02 to 57.02	No	ns	>0.9999
Row 20 vs. Row 43	21.78	-36.24 to 79.79	No	ns	>0.9999
Row 20 vs. Row 44	9.75	-48.27 to 67.77	No	ns	>0.9999
Row 20 vs. Row 45	12.6	-45.42 to 70.62	No	ns	>0.9999
Row 20 vs. Row 46	3.15	-54.87 to 61.17	No	ns	>0.9999
Row 20 vs. Row 47	13.55	-44.47 to 71.57	No	ns	>0.9999
Row 20 vs. Row 48	7.8	-50.22 to 65.82	No	ns	>0.9999
Row 20 vs. Row 49	9.125	-48.89 to 67.14	No	ns	>0.9999
Row 21 vs. Row 22	-0.475	-58.49 to 57.54	No	ns	>0.9999
Row 21 vs. Row 23	-1.45	-59.47 to 56.57	No	ns	>0.9999
Row 21 vs. Row 27	-12.35	-70.37 to 45.67	No	ns	>0.9999
Row 21 vs. Row 28	3.075	-54.94 to 61.09	No	ns	>0.9999
Row 21 vs. Row 29	-20.95	-78.97 to 37.07	No	ns	>0.9999
Row 21 vs. Row 30	-0.225	-58.24 to 57.79	No	ns	>0.9999
Row 21 vs. Row 31	-3.7	-61.72 to 54.32	No	ns	>0.9999
Row 21 vs. Row 32	-0.025	-58.04 to 57.99	No	ns	>0.9999
Row 21 vs. Row 33	4.55	-53.47 to 62.57	No	ns	>0.9999
Row 21 vs. Row 34	1.65	-56.37 to 59.67	No	ns	>0.9999
Row 21 vs. Row 35	-3.675	-61.69 to 54.34	No	ns	>0.9999
Row 21 vs. Row 36	-18.53	-76.54 to 39.49	No	ns	>0.9999
Row 21 vs. Row 37	-4.15	-62.17 to 53.87	No	ns	>0.9999
Row 21 vs. Row 38	-9.45	-67.47 to 48.57	No	ns	>0.9999
Row 21 vs. Row 39	-3.7	-61.72 to 54.32	No	ns	>0.9999
Row 21 vs. Row 40	-6.65	-64.67 to 51.37	No	ns	>0.9999
Row 21 vs. Row 41	-4.85	-62.87 to 53.17	No	ns	>0.9999
Row 21 vs. Row 42	-16.05	-74.07 to 41.97	No	ns	>0.9999
Row 21 vs. Row 43	6.725	-51.29 to 64.74	No	ns	>0.9999
Row 21 vs. Row 44	-5.3	-63.32 to 52.72	No	ns	>0.9999
Row 21 vs. Row 45	-2.45	-60.47 to 55.57	No	ns	>0.9999
Row 21 vs. Row 46	-11.9	-69.92 to 46.12	No	ns	>0.9999
Row 21 vs. Row 47	-1.5	-59.52 to 56.52	No	ns	>0.9999
Row 21 vs. Row 48	-7.25	-65.27 to 50.77	No	ns	>0.9999
Row 21 vs. Row 49	-5.925	-63.94 to 52.09	No	ns	>0.9999
Row 22 vs. Row 23	-0.975	-58.99 to 57.04	No	ns	>0.9999
Row 22 vs. Row 27	-11.88	-69.89 to 46.14	No	ns	>0.9999
Row 22 vs. Row 28	3.55	-54.47 to 61.57	No	ns	>0.9999
Row 22 vs. Row 29	-20.48	-78.49 to 37.54	No	ns	>0.9999
Row 22 vs. Row 30	0.25	-57.77 to 58.27	No	ns	>0.9999
Row 22 vs. Row 31	-3.225	-61.24 to 54.79	No	ns	>0.9999
Row 22 vs. Row 32	0.45	-57.57 to 58.47	No	ns	>0.9999
Row 22 vs. Row 33	5.025	-52.99 to 63.04	No	ns	>0.9999
Row 22 vs. Row 34	2.125	-55.89 to 60.14	No	ns	>0.9999
Row 22 vs. Row 35	-3.2	-61.22 to 54.82	No	ns	>0.9999
Row 22 vs. Row 36	-18.05	-76.07 to 39.97	No	ns	>0.9999
Row 22 vs. Row 37	-3.675	-61.69 to 54.34	No	ns	>0.9999
Row 22 vs. Row 38	-8.975	-66.99 to 49.04	No	ns	>0.9999
Row 22 vs. Row 39	-3.225	-61.24 to 54.79	No	ns	>0.9999
Row 22 vs. Row 40	-6.175	-64.19 to 51.84	No	ns	>0.9999
Row 22 vs. Row 41	-4.375	-62.39 to 53.64	No	ns	>0.9999
Row 22 vs. Row 42	-15.58	-73.59 to 42.44	No	ns	>0.9999
Row 22 vs. Row 43	7.2	-50.82 to 65.22	No	ns	>0.9999
Row 22 vs. Row 44	-4.825	-62.84 to 53.19	No	ns	>0.9999
Row 22 vs. Row 45	-1.975	-59.99 to 56.04	No	ns	>0.9999
Row 22 vs. Row 46	-11.43	-69.44 to 46.59	No	ns	>0.9999
Row 22 vs. Row 47	-1.025	-59.04 to 56.99	No	ns	>0.9999
Row 22 vs. Row 48	-6.775	-64.79 to 51.24	No	ns	>0.9999
Row 22 vs. Row 49	-5.45	-63.47 to 52.57	No	ns	>0.9999
Row 23 vs. Row 27	-10.9	-68.92 to 47.12	No	ns	>0.9999
Row 23 vs. Row 28	4.525	-53.49 to 62.54	No	ns	>0.9999
Row 23 vs. Row 29	-19.5	-77.52 to 38.52	No	ns	>0.9999
Row 23 vs. Row 30	1.225	-56.79 to 59.24	No	ns	>0.9999
Row 23 vs. Row 31	-2.25	-60.27 to 55.77	No	ns	>0.9999
Row 23 vs. Row 32	1.425	-56.59 to 59.44	No	ns	>0.9999
Row 23 vs. Row 33	6	-52.02 to 64.02	No	ns	>0.9999
Row 23 vs. Row 34	3.1	-54.92 to 61.12	No	ns	>0.9999
Row 23 vs. Row 35	-2.225	-60.24 to 55.79	No	ns	>0.9999
Row 23 vs. Row 36	-17.08	-75.09 to 40.94	No	ns	>0.9999
Row 23 vs. Row 37	-2.7	-60.72 to 55.32	No	ns	>0.9999
Row 23 vs. Row 38	-8	-66.02 to 50.02	No	ns	>0.9999
Row 23 vs. Row 39	-2.25	-60.27 to 55.77	No	ns	>0.9999
Row 23 vs. Row 40	-5.2	-63.22 to 52.82	No	ns	>0.9999
Row 23 vs. Row 41	-3.4	-61.42 to 54.62	No	ns	>0.9999
Row 23 vs. Row 42	-14.6	-72.62 to 43.42	No	ns	>0.9999
Row 23 vs. Row 43	8.175	-49.84 to 66.19	No	ns	>0.9999
Row 23 vs. Row 44	-3.85	-61.87 to 54.17	No	ns	>0.9999
Row 23 vs. Row 45	-1	-59.02 to 57.02	No	ns	>0.9999
Row 23 vs. Row 46	-10.45	-68.47 to 47.57	No	ns	>0.9999
Row 23 vs. Row 47	-0.05	-58.07 to 57.97	No	ns	>0.9999
Row 23 vs. Row 48	-5.8	-63.82 to 52.22	No	ns	>0.9999
Row 23 vs. Row 49	-4.475	-62.49 to 53.54	No	ns	>0.9999
Row 27 vs. Row 28	15.43	-42.59 to 73.44	No	ns	>0.9999
Row 27 vs. Row 29	-8.6	-66.62 to 49.42	No	ns	>0.9999
Row 27 vs. Row 30	12.13	-45.89 to 70.14	No	ns	>0.9999
Row 27 vs. Row 31	8.65	-49.37 to 66.67	No	ns	>0.9999
Row 27 vs. Row 32	12.33	-45.69 to 70.34	No	ns	>0.9999
Row 27 vs. Row 33	16.9	-41.12 to 74.92	No	ns	>0.9999
Row 27 vs. Row 34	14	-44.02 to 72.02	No	ns	>0.9999
Row 27 vs. Row 35	8.675	-49.34 to 66.69	No	ns	>0.9999
Row 27 vs. Row 36	-6.175	-64.19 to 51.84	No	ns	>0.9999
Row 27 vs. Row 37	8.2	-49.82 to 66.22	No	ns	>0.9999
Row 27 vs. Row 38	2.9	-55.12 to 60.92	No	ns	>0.9999
Row 27 vs. Row 39	8.65	-49.37 to 66.67	No	ns	>0.9999
Row 27 vs. Row 40	5.7	-52.32 to 63.72	No	ns	>0.9999
Row 27 vs. Row 41	7.5	-50.52 to 65.52	No	ns	>0.9999
Row 27 vs. Row 42	-3.7	-61.72 to 54.32	No	ns	>0.9999
Row 27 vs. Row 43	19.08	-38.94 to 77.09	No	ns	>0.9999
Row 27 vs. Row 44	7.05	-50.97 to 65.07	No	ns	>0.9999
Row 27 vs. Row 45	9.9	-48.12 to 67.92	No	ns	>0.9999
Row 27 vs. Row 46	0.45	-57.57 to 58.47	No	ns	>0.9999
Row 27 vs. Row 47	10.85	-47.17 to 68.87	No	ns	>0.9999
Row 27 vs. Row 48	5.1	-52.92 to 63.12	No	ns	>0.9999
Row 27 vs. Row 49	6.425	-51.59 to 64.44	No	ns	>0.9999
Row 28 vs. Row 29	-24.03	-82.04 to 33.99	No	ns	>0.9999
Row 28 vs. Row 30	-3.3	-61.32 to 54.72	No	ns	>0.9999
Row 28 vs. Row 31	-6.775	-64.79 to 51.24	No	ns	>0.9999
Row 28 vs. Row 32	-3.1	-61.12 to 54.92	No	ns	>0.9999
Row 28 vs. Row 33	1.475	-56.54 to 59.49	No	ns	>0.9999
Row 28 vs. Row 34	-1.425	-59.44 to 56.59	No	ns	>0.9999
Row 28 vs. Row 35	-6.75	-64.77 to 51.27	No	ns	>0.9999
Row 28 vs. Row 36	-21.6	-79.62 to 36.42	No	ns	>0.9999
Row 28 vs. Row 37	-7.225	-65.24 to 50.79	No	ns	>0.9999
Row 28 vs. Row 38	-12.53	-70.54 to 45.49	No	ns	>0.9999
Row 28 vs. Row 39	-6.775	-64.79 to 51.24	No	ns	>0.9999
Row 28 vs. Row 40	-9.725	-67.74 to 48.29	No	ns	>0.9999
Row 28 vs. Row 41	-7.925	-65.94 to 50.09	No	ns	>0.9999
Row 28 vs. Row 42	-19.13	-77.14 to 38.89	No	ns	>0.9999
Row 28 vs. Row 43	3.65	-54.37 to 61.67	No	ns	>0.9999
Row 28 vs. Row 44	-8.375	-66.39 to 49.64	No	ns	>0.9999
Row 28 vs. Row 45	-5.525	-63.54 to 52.49	No	ns	>0.9999
Row 28 vs. Row 46	-14.98	-72.99 to 43.04	No	ns	>0.9999
Row 28 vs. Row 47	-4.575	-62.59 to 53.44	No	ns	>0.9999
Row 28 vs. Row 48	-10.33	-68.34 to 47.69	No	ns	>0.9999
Row 28 vs. Row 49	-9	-67.02 to 49.02	No	ns	>0.9999
Row 29 vs. Row 30	20.73	-37.29 to 78.74	No	ns	>0.9999
Row 29 vs. Row 31	17.25	-40.77 to 75.27	No	ns	>0.9999
Row 29 vs. Row 32	20.93	-37.09 to 78.94	No	ns	>0.9999
Row 29 vs. Row 33	25.5	-32.52 to 83.52	No	ns	>0.9999
Row 29 vs. Row 34	22.6	-35.42 to 80.62	No	ns	>0.9999
Row 29 vs. Row 35	17.28	-40.74 to 75.29	No	ns	>0.9999
Row 29 vs. Row 36	2.425	-55.59 to 60.44	No	ns	>0.9999
Row 29 vs. Row 37	16.8	-41.22 to 74.82	No	ns	>0.9999
Row 29 vs. Row 38	11.5	-46.52 to 69.52	No	ns	>0.9999
Row 29 vs. Row 39	17.25	-40.77 to 75.27	No	ns	>0.9999
Row 29 vs. Row 40	14.3	-43.72 to 72.32	No	ns	>0.9999
Row 29 vs. Row 41	16.1	-41.92 to 74.12	No	ns	>0.9999
Row 29 vs. Row 42	4.9	-53.12 to 62.92	No	ns	>0.9999
Row 29 vs. Row 43	27.68	-30.34 to 85.69	No	ns	>0.9999
Row 29 vs. Row 44	15.65	-42.37 to 73.67	No	ns	>0.9999
Row 29 vs. Row 45	18.5	-39.52 to 76.52	No	ns	>0.9999
Row 29 vs. Row 46	9.05	-48.97 to 67.07	No	ns	>0.9999
Row 29 vs. Row 47	19.45	-38.57 to 77.47	No	ns	>0.9999
Row 29 vs. Row 48	13.7	-44.32 to 71.72	No	ns	>0.9999
Row 29 vs. Row 49	15.03	-42.99 to 73.04	No	ns	>0.9999
Row 30 vs. Row 31	-3.475	-61.49 to 54.54	No	ns	>0.9999
Row 30 vs. Row 32	0.2	-57.82 to 58.22	No	ns	>0.9999
Row 30 vs. Row 33	4.775	-53.24 to 62.79	No	ns	>0.9999
Row 30 vs. Row 34	1.875	-56.14 to 59.89	No	ns	>0.9999
Row 30 vs. Row 35	-3.45	-61.47 to 54.57	No	ns	>0.9999
Row 30 vs. Row 36	-18.3	-76.32 to 39.72	No	ns	>0.9999
Row 30 vs. Row 37	-3.925	-61.94 to 54.09	No	ns	>0.9999
Row 30 vs. Row 38	-9.225	-67.24 to 48.79	No	ns	>0.9999
Row 30 vs. Row 39	-3.475	-61.49 to 54.54	No	ns	>0.9999
Row 30 vs. Row 40	-6.425	-64.44 to 51.59	No	ns	>0.9999
Row 30 vs. Row 41	-4.625	-62.64 to 53.39	No	ns	>0.9999
Row 30 vs. Row 42	-15.83	-73.84 to 42.19	No	ns	>0.9999
Row 30 vs. Row 43	6.95	-51.07 to 64.97	No	ns	>0.9999
Row 30 vs. Row 44	-5.075	-63.09 to 52.94	No	ns	>0.9999
Row 30 vs. Row 45	-2.225	-60.24 to 55.79	No	ns	>0.9999
Row 30 vs. Row 46	-11.68	-69.69 to 46.34	No	ns	>0.9999
Row 30 vs. Row 47	-1.275	-59.29 to 56.74	No	ns	>0.9999
Row 30 vs. Row 48	-7.025	-65.04 to 50.99	No	ns	>0.9999
Row 30 vs. Row 49	-5.7	-63.72 to 52.32	No	ns	>0.9999
Row 31 vs. Row 32	3.675	-54.34 to 61.69	No	ns	>0.9999
Row 31 vs. Row 33	8.25	-49.77 to 66.27	No	ns	>0.9999
Row 31 vs. Row 34	5.35	-52.67 to 63.37	No	ns	>0.9999
Row 31 vs. Row 35	0.025	-57.99 to 58.04	No	ns	>0.9999
Row 31 vs. Row 36	-14.83	-72.84 to 43.19	No	ns	>0.9999
Row 31 vs. Row 37	-0.45	-58.47 to 57.57	No	ns	>0.9999
Row 31 vs. Row 38	-5.75	-63.77 to 52.27	No	ns	>0.9999
Row 31 vs. Row 39	0	-58.02 to 58.02	No	ns	>0.9999
Row 31 vs. Row 40	-2.95	-60.97 to 55.07	No	ns	>0.9999
Row 31 vs. Row 41	-1.15	-59.17 to 56.87	No	ns	>0.9999
Row 31 vs. Row 42	-12.35	-70.37 to 45.67	No	ns	>0.9999
Row 31 vs. Row 43	10.43	-47.59 to 68.44	No	ns	>0.9999
Row 31 vs. Row 44	-1.6	-59.62 to 56.42	No	ns	>0.9999
Row 31 vs. Row 45	1.25	-56.77 to 59.27	No	ns	>0.9999
Row 31 vs. Row 46	-8.2	-66.22 to 49.82	No	ns	>0.9999
Row 31 vs. Row 47	2.2	-55.82 to 60.22	No	ns	>0.9999
Row 31 vs. Row 48	-3.55	-61.57 to 54.47	No	ns	>0.9999
Row 31 vs. Row 49	-2.225	-60.24 to 55.79	No	ns	>0.9999
Row 32 vs. Row 33	4.575	-53.44 to 62.59	No	ns	>0.9999
Row 32 vs. Row 34	1.675	-56.34 to 59.69	No	ns	>0.9999
Row 32 vs. Row 35	-3.65	-61.67 to 54.37	No	ns	>0.9999
Row 32 vs. Row 36	-18.5	-76.52 to 39.52	No	ns	>0.9999
Row 32 vs. Row 37	-4.125	-62.14 to 53.89	No	ns	>0.9999
Row 32 vs. Row 38	-9.425	-67.44 to 48.59	No	ns	>0.9999
Row 32 vs. Row 39	-3.675	-61.69 to 54.34	No	ns	>0.9999
Row 32 vs. Row 40	-6.625	-64.64 to 51.39	No	ns	>0.9999
Row 32 vs. Row 41	-4.825	-62.84 to 53.19	No	ns	>0.9999
Row 32 vs. Row 42	-16.03	-74.04 to 41.99	No	ns	>0.9999
Row 32 vs. Row 43	6.75	-51.27 to 64.77	No	ns	>0.9999
Row 32 vs. Row 44	-5.275	-63.29 to 52.74	No	ns	>0.9999
Row 32 vs. Row 45	-2.425	-60.44 to 55.59	No	ns	>0.9999
Row 32 vs. Row 46	-11.88	-69.89 to 46.14	No	ns	>0.9999
Row 32 vs. Row 47	-1.475	-59.49 to 56.54	No	ns	>0.9999
Row 32 vs. Row 48	-7.225	-65.24 to 50.79	No	ns	>0.9999
Row 32 vs. Row 49	-5.9	-63.92 to 52.12	No	ns	>0.9999
Row 33 vs. Row 34	-2.9	-60.92 to 55.12	No	ns	>0.9999
[truncated: 135 more rows]
[truncated: 10 more columns]

## Sheet: Figure 9
Fig. 9Aa	CNT	Vcl	SKF		Fig. 9Ba	CNT	Vcl	SKF		Fig. 9Ca	CNT	Vcl	SKF		Fig. 9Da	CNT	Vcl	SKF
	0.13258	0.221937	0.0796559			0.472943	0.0742533	0.155257			512.275	456.217	457.605			928.92	1021.74	932.56
	0.138765	0.242038	0.16586			0.10611	0.0122116	0.0246799			479.32	412.09	499.615			1040.34	987.24	877.16
	0.103463	0.335225	0.17967			0.100997	0.114637	0.0138731			492.892	396.058	543.135			961.9	856.92	916.98
	0.099239	0.227906	0.0940135			0.182186	0.0426346	0.0532515			518.102	361.832	457.37			1011.94	874.58	892.34
	0.199746	0.232319	0.29897			0.201457	0.0850509	0.114388			552.04	408.038	499.655			1040.68	965.2	1000.38
	0.130953	0.335241	0.181727			0.13119	0.0976667	0.0551543								1062.76	737.72	1168.92
	0.166352	0.271584	0.0825239			0.215314	0.081402	0.0266433		ANOVA summary
										F	14.37				ANOVA summary
ANOVA summary					ANOVA summary					P value	0.0007				F	1.79
F	10.39				F	6.156									P value	0.2009
P value	0.001				P value	0.0092				Tukey's multiple comparisons test	Adjusted P Value
										Vcl vs. CNT	0.0008				Tukey's multiple comparisons test	Adjusted P Value
Tukey's multiple comparisons test	Adjusted P Value				Tukey's multiple comparisons test	Adjusted P Value				SKF vs. CNT	0.6254				Vcl vs. CNT	0.177
Vcl vs. CNT	0.0015				Vcl vs. CNT	0.0232				SKF vs. Vcl	0.0039				SKF vs. CNT	0.7044
SKF vs. CNT	0.8626				SKF vs. CNT	0.0149									SKF vs. Vcl	0.5413
SKF vs. Vcl	0.0048				SKF vs. Vcl	0.9761
										Fig. 9Cb	CNT	Vcl	SKF
											119.812	55.8975	49.33		Fig. 9Db	CNT	Vcl	SKF
Fig. 9Ab	CNT	Vcl	SKF		Fig. 9Bb	CNT	Vcl	SKF			105.942	65.585	59.955			1071.36	872.88	1039.14
	13.9976	14.9261	10.1982			0.00672975	0.00117001	0.00110252			116.772	77.5	56.0025			906.1	1043.02	1039.46
	15.41	13.598	7.89678			0.00165225	0.00033521	0.00084741			112.493	34.865	56.7625			847.16	977.72	840.76
	10.0483	26.359	9.93181			0.001113	0.00107745	0.00152249			109.552	48.9	54.07			957.84	1027.02	855.8
	9.6797	15.176	9.14235			0.00225072	0.0008737	0.00118566			106.78	64.1275	39.36			947.12	966.46	861.82
	13.0914	18.4552	13.8771			0.0014672	0.00061053	0.00162238								963.5	1037.32	758.24
	9.65589	17.7423	8.62974			0.00168647	0.0003864	0.0011559		ANOVA summary
	12.3904	17.7903	11.7114			0.00118888	0.00059727	0.00065497		F	63.74				ANOVA summary
										P value	<0.0001				F	1.542
ANOVA summary					ANOVA summary										P value	0.246
F	11.9				F	3.33				Tukey's multiple comparisons test	Adjusted P Value
P value	0.0005				P value	0.0588				Vcl vs. CNT	<0.0001				Tukey's multiple comparisons test	Adjusted P Value
										SKF vs. CNT	<0.0001				Vcl vs. CNT	0.729
Tukey's multiple comparisons test	Adjusted P Value				Tukey's multiple comparisons test	Adjusted P Value				SKF vs. Vcl	0.6488				SKF vs. CNT	0.5966
Vcl vs. CNT	0.0064				Vcl vs. CNT	0.0556									SKF vs. Vcl	0.2193
SKF vs. CNT	0.4999				SKF vs. CNT	0.1946
SKF vs. Vcl	0.0005				SKF vs. Vcl	0.7733
					Fig. 9Bc	CNT	Vcl	SKF
						0.5434	0.734649	0.537273
						0.532761	0.686923	0.5269
						0.485866	0.856206	0.54061
						0.431867	0.74768	0.563453
						0.537809	0.829961	0.4566
					ANOVA summary
					F	37.16
					P value	<0.0001
					Tukey's multiple comparisons test	Adjusted P Value
					Vcl vs. CNT	<0.0001
					SKF vs. CNT	0.8517
					SKF vs. Vcl	<0.0001
